# Supplementary material for: In vitro reconstitution of Escherichia coli divisome activation
Source: Nat Commun. 2022 May 12;13:2635. doi: 10.1038/s41467-022-30301-y (PMC9098913; doi:10.1038/s41467-022-30301-y)
Supplement: Supplementary file 23 — Source Data [file 41467_2022_30301_MOESM23_ESM.xlsx]

## Sheet: Figure 1
Statistical analysis										Raw data Fig. 1c										Raw data Fig.1e_PCC FtsA/FtsZ
Fig. 1e	PCC									Representative intensity profile across ring diameter for FtsZ and FtsA Wildtype															0.1µM FtsAs							0.2µM FtsAs													0.4µM FtsAs
	0.1µM		0.2µM		0.4µM		0.8µM				0.1µM		0.2µM		0.4µM		0.8µM				FtsA WT							FtsA R286W				FtsA WT							FtsA R286W						FtsA WT				FtsA R286W
	FtsZ/FtsA WT	FtsZ/FtsA R286W	FtsZ/FtsA WT	FtsZ/FtsA R286W	FtsZ/FtsA WT	FtsZ/FtsA R286W	FtsZ/FtsA WT	FtsZ/FtsA R286W			I, a.u		I, a.u		I, a.u		I, a.u			mean	0.685854	0.760549	0.710549	0.710549	0.860549	0.668791		0.675824	0.669231	0.475824		0.620989	0.578681	0.671319	0.710549	0.737033	0.572308		0.739451	0.786111	0.748571	0.760549	0.676703		0.184615	0.118791	0.227912		0.716264
goo	0.767833	0.727429	0.605951	0.886348	0.432424	0.8911	0.378167	0.883739		Position, µm	FtsZ	FtsA WT	FtsA	FtsA WT	FtsZ	FtsA WT	FtsN	FtsA WT		sd	0.0263166	0.027986	0.027986	0.027986	0.027986	0.0261792		0.0226811	0.0317348	0.0226811		0.0483589	0.0221488	0.0387783	0.027986	0.0314309	0.0253363		0.021502	0.0451342	0.026995	0.027986	0.0176071		0.0273483	0.0631383	0.0292213		0.0172026
Exp. 2	0.79375	0.4145	0.620933	0.771386	0.398636	0.8278	0.29493	0.833333		0	0.54	0.25	0.27	0.4	0.93	0.44	0.87	0.52
Exp. 3	0.774257	0.63073	0.683	0.7569	0.363878	0.756471	0.15	0.845149		0.1	0.51	0.4	0.21	0.36	0.87	0.35	0.83	0.52		Time [min]	Exp6_20200306	Exp4_20200306	Exp1_20200306	Exp1_20200310	Exp1_20200624	20210416_Exp5		20210416_Exp6	20210416_Exp4	20210418_Exp4		Exp1_20200408	Exp2_20200408	Exp4_20200408	Exp9_20200403	Exp1_20190719	20210416_Exp6		Exp2_20200529	20210416_Exp5	20210416_Exp8	Exp10	20210416_Exp3		20210415_Exp4	20210415_Exp3	20210416_Exp7		Exp1_20201029
Exp. 4	0.863481	0.61495	0.73687	0.8075	0.317667	0.892647		0.912581		0.2	0.44	0.39	0.16	0.36	0.81	0.37	0.9	0.68		0	0.65	0.72	0.67	0.67	0.82	0.69		0.67	0.63	0.47		0.59	0.53	0.59	0.67	0.69	0.54		0.72	0.71	0.75	0.72	0.62		0.13	0.17	0.2		0.71
Exp. 5	0.827342	0.73	0.6634	0.8831	0.09	0.874		0.810522		0.3	0.52	0.65	0.27	0.36	0.79	0.5	0.85	0.86		0.0333333	0.7	0.74	0.69	0.69	0.84	0.71		0.69	0.69	0.49		0.66	0.59	0.68	0.69	0.75	0.59		0.72	0.71	0.78	0.74	0.64		0.17	0.19	0.24		0.71
Exp. 6	0.792143		0.761864	0.8104		0.79		0.73		0.4	0.66	0.65	0.35	0.37	0.88	0.66	0.93	0.92		0.0666667	0.71	0.73	0.68	0.68	0.83	0.71		0.69	0.7	0.49		0.64	0.59	0.7	0.68	0.76	0.61		0.74	0.7	0.76	0.73	0.64		0.2	0.19	0.25		0.7
Exp. 7	0.7426		0.729872	0.796357						0.5	0.72	0.86	0.42	0.4	0.92	0.77	0.86	0.92		0.1	0.7	0.74	0.69	0.69	0.84	0.69		0.68	0.68	0.48		0.53	0.59	0.69	0.69	0.78	0.6		0.77	0.76	0.75	0.74	0.67		0.2	0.17	0.24		0.7
Exp. 8	0.85045		0.755429	0.78						0.6	0.83	0.92	0.5	0.46	0.98	0.87	0.93	0.78		0.133333	0.68	0.74	0.69	0.69	0.84	0.67		0.68	0.67	0.48		0.41	0.6	0.72	0.69	0.79	0.57		0.78	0.76	0.76	0.74	0.68		0.18	0.18	0.24		0.71
Exp. 9	0.733469		0.62							0.7	0.92	0.77	0.52	0.58	0.99	0.96	0.88	0.61		0.166667	0.68	0.72	0.67	0.67	0.82	0.66		0.68	0.66	0.48		0.4	0.6	0.76	0.67	0.79	0.55		0.77	0.76	0.77	0.72	0.67		0.18	0.21	0.25		0.73
Exp. 10	0.723762									0.8	0.76	0.42	0.62	0.81	0.92	1	0.87	0.48		0.2	0.71	0.73	0.68	0.68	0.83	0.67		0.67	0.66	0.47		0.45	0.58	0.76	0.68	0.81	0.58		0.76	0.78	0.77	0.73	0.67		0.19	0.23	0.24		0.74
Exp. 11	0.73									0.9	0.59	0.51	0.84	0.97	0.87	0.93	0.84	0.44		0.233333	0.71	0.74	0.69	0.69	0.84	0.69		0.67	0.65	0.47		0.55	0.57	0.74	0.69	0.82	0.61		0.75	0.81	0.78	0.74	0.68		0.19	0.24	0.23		0.74
Mean	0.781735	0.623522	0.686369	0.811499	0.320521	0.83867	0.274366	0.835887		1	0.61	0.26	0.98	0.99	0.87	0.74	0.93	0.49		0.266667	0.71	0.75	0.7	0.7	0.85	0.69		0.68	0.64	0.48		0.57	0.59	0.73	0.7	0.8	0.61		0.76	0.75	0.8	0.75	0.7		0.19	0.25	0.23		0.74
sd	0.0465975	0.114848	0.0583135	0.0454942	0.121369	0.0518882	0.0942768	0.0579072		1.1	0.59	0.22	0.91	0.85	0.82	0.55	0.86	0.65		0.3	0.71	0.77	0.72	0.72	0.87	0.72		0.69	0.67	0.49		0.59	0.6	0.74	0.72	0.79	0.59		0.77	0.7	0.79	0.77	0.71		0.14	0.24	0.24		0.74
n	11	5	9	8	5	6	3	6		1.2	0.51	0.24	0.71	0.69	0.8	0.38	0.91	0.84		0.333333	0.71	0.8	0.75	0.75	0.9	0.73		0.7	0.69	0.5		0.61	0.6	0.72	0.75	0.78	0.57		0.77	0.71	0.77	0.8	0.7		0.13	0.19	0.24		0.73
	0.1µM	0.2µM	0.4µM	0.8µM						1.3	0.57	0.22	0.54	0.62	0.84	0.33	0.89	0.98		0.366667	0.7	0.8	0.75	0.75	0.9	0.71		0.7	0.68	0.5		0.63	0.58	0.71	0.75	0.74	0.58		0.77	0.75	0.76	0.8	0.69		0.16	0.11	0.24		0.72
F-Test	0.0124103	0.540126	0.083719	0.242568						1.4	0.48	0.47	0.54	0.66	0.86	0.38	0.85	0.99		0.4	0.71	0.76	0.71	0.71	0.86	0.69		0.69	0.66	0.49		0.62	0.59	0.71	0.71	0.72	0.59		0.76	0.8	0.76	0.76	0.68		0.17	0.03	0.21		0.69
p-value	0.0025636	0.000352152	1.27668e-05	2.5902e-05						1.5	0.47	0.52	0.55	0.75	0.79	0.52	0.99	0.87		0.433333	0.7	0.7	0.65	0.65	0.8	0.67		0.68	0.67	0.48		0.6	0.58	0.69	0.65	0.71	0.6		0.77	0.81	0.77	0.7	0.69		0.17	0	0.21		0.73
										1.6	0.6	0.56	0.87	0.88	0.84	0.67	0.97	0.74		0.466667	0.69	0.69	0.64	0.64	0.79	0.66		0.69	0.68	0.49		0.6	0.56	0.7	0.64	0.71	0.61		0.77	0.81	0.77	0.69	0.7		0.15	0	0.23		0.75
Fig. 1f	Temporal PCC									1.7	0.68	0.8	0.9	0.95	0.79	0.8	0.98	0.66		0.5	0.69	0.72	0.67	0.67	0.82	0.67		0.7	0.67	0.5		0.6	0.57	0.71	0.67	0.73	0.61		0.76	0.82	0.74	0.72	0.7		0.13	-0.01	0.22		0.72
	0.1µM		0.2µM		0.4µM		0.8µM			1.8	0.78	0.91	0.97	0.86	0.8	0.83	0.86	0.6		0.533333	0.68	0.76	0.71	0.71	0.86	0.68		0.69	0.66	0.49		0.62	0.59	0.7	0.71	0.76	0.6		0.77	0.82	0.73	0.76	0.69		0.11	0.03	0.21		0.7
	FtsZ/FtsA WT	FtsZ/FtsA R286W	FtsZ/FtsA WT	FtsZ/FtsA R286W	FtsZ/FtsA WT	FtsZ/FtsA R286W	FtsZ/FtsA WT	FtsZ/FtsA R286W		1.9	0.94	1	0.8	0.69	0.74	0.72	0.99	0.54		0.566667	0.69	0.79	0.74	0.74	0.89	0.69		0.69	0.65	0.49		0.65	0.6	0.68	0.74	0.78	0.58		0.77	0.83	0.73	0.79	0.66		0.11	0.16	0.22		0.71
Exp. 1	0.685854	0.48	0.620989	0.739451	0.184615	0.716264	0.101099	0.785385		2	0.81	0.72	0.45	0.52	0.76	0.56	0.93	0.46		0.6	0.7	0.78	0.73	0.73	0.88	0.69		0.68	0.65	0.48		0.65	0.61	0.69	0.73	0.75	0.57		0.76	0.83	0.73	0.78	0.65		0.17	0.23	0.22		0.71
Exp. 2	0.760549	0.675824	0.578681	0.786111	0.118791	0.782637	0.123077	0.815604		2.1	0.75	0.41	0.18	0.39	0.65	0.39	0.91	0.48		0.633333	0.71	0.76	0.71	0.71	0.86	0.71		0.68	0.66	0.48		0.64	0.61	0.7	0.71	0.73	0.57		0.76	0.82	0.75	0.76	0.65		0.19	0.22	0.21		0.72
Exp. 3	0.710549	0.669231	0.671319	0.748571	0.227912	0.824835	0.0510989	0.75967												0.666667	0.72	0.73	0.68	0.68	0.83	0.72		0.65	0.63	0.45		0.63	0.61	0.71	0.68	0.75	0.57		0.74	0.82	0.74	0.73	0.64		0.19	0.17	0.23		0.73
Exp. 4	0.710549		0.710549	0.760549		0.722967		0.68956												0.7	0.71	0.72	0.67	0.67	0.82	0.71		0.66	0.64	0.46		0.62	0.6	0.7	0.67	0.76	0.58		0.72	0.7	0.73	0.72	0.68		0.2	0.16	0.25		0.74
Exp. 5	0.860549		0.737033	0.676703						Raw data Fig. 1g										0.733333	0.7	0.73	0.68	0.68	0.83	0.7		0.67	0.68	0.47		0.62	0.59	0.68	0.68	0.73	0.6		0.71	0.79	0.74	0.73	0.7		0.2	0.17	0.27		0.73
Exp. 6	0.668791		0.572308							Representative intensity profile across ring diameter for FtsZ and FtsA R286W										0.766667	0.68	0.75	0.7	0.7	0.85	0.7		0.66	0.67	0.46		0.63	0.6	0.69	0.7	0.75	0.6		0.71	0.79	0.73	0.75	0.68		0.19	0.21	0.28		0.73
Mean	0.732807	0.608352	0.64848	0.742277	0.177106	0.761676	0.0917582	0.762555			0.1µM		0.2µM		0.4µM		0.8µM			0.8	0.69	0.75	0.7	0.7	0.85	0.7		0.66	0.66	0.46		0.63	0.6	0.71	0.7	0.76	0.58		0.72	0.78	0.74	0.75	0.66		0.18	0.22	0.26		0.72
sd	0.0637459	0.0907982	0.062777	0.0363396	0.0448637	0.0446909	0.030118	0.0465617			I, a.u		I, a.u		I, a.u		I, a.u			0.833333	0.68	0.75	0.7	0.7	0.85	0.69		0.66	0.68	0.46		0.64	0.58	0.7	0.7	0.75	0.56		0.73	0.71	0.75	0.75	0.68		0.18	0.21	0.23		0.73
n	6	3	6	5	3	4	3	4		Position, µm	FtsZ	FtsA R286W	FtsA	FtsA R286W	FtsZ	FtsA R286W	FtsN	FtsA R286W		0.866667	0.69	0.75	0.7	0.7	0.85	0.67		0.65	0.68	0.45		0.63	0.56	0.69	0.7	0.73	0.55		0.74	0.62	0.76	0.75	0.69		0.17	0.21	0.24		0.73
	0.1µM	0.2µM	0.4µM	0.8µM						0	0.52	0.53	0.41	0.3	0.37	0.43	0.65	0.55		0.9	0.71	0.76	0.71	0.71	0.86	0.68		0.65	0.68	0.45		0.64	0.57	0.68	0.71	0.74	0.55		0.75	0.58	0.78	0.76	0.7		0.17	0.19	0.24		0.72
F-Test	0.347257	0.329759	0.996095	0.947071						0.1	0.53	0.39	0.46	0.4	0.33	0.37	0.61	0.47		0.933333	0.69	0.77	0.72	0.72	0.87	0.69		0.66	0.67	0.46		0.63	0.58	0.65	0.72	0.75	0.55		0.75	0.64	0.8	0.77	0.7		0.17	0.19	0.23		0.71
p-value	0.0737366	0.0255418	0.000182384	1.30025e-05						0.2	0.42	0.34	0.61	0.57	0.31	0.4	0.61	0.47		0.966667	0.67	0.77	0.72	0.72	0.87	0.7		0.66	0.68	0.46		0.62	0.58	0.63	0.72	0.76	0.57		0.75	0.74	0.8	0.77	0.69		0.16	0.2	0.22		0.7
										0.3	0.56	0.42	0.78	0.74	0.41	0.35	0.59	0.47		1	0.68	0.76	0.71	0.71	0.86	0.7		0.65	0.67	0.45		0.62	0.58	0.65	0.71	0.75	0.57		0.76	0.8	0.78	0.76	0.67		0.16	0.22	0.22		0.71
Fig. 1j	FtsZ CTP Lifetime [ms]									0.4	0.64	0.51	0.85	0.79	0.57	0.44	0.7	0.49		1.03333	0.71	0.75	0.7	0.7	0.85	0.7		0.63	0.66	0.43		0.62	0.57	0.69	0.7	0.72	0.56		0.76	0.81	0.78	0.75	0.66		0.19	0.21	0.22		0.71
	FtsA WT His	FtsA R286W His								0.5	0.75	0.5	0.88	0.88	0.74	0.67	0.83	0.7		1.06667	0.74	0.75	0.7	0.7	0.85	0.68		0.64	0.68	0.44		0.64	0.58	0.7	0.7	0.73	0.58		0.76	0.79	0.79	0.75	0.64		0.2	0.18	0.21		0.72
Exp1	96.89	77.78								0.6	0.93	0.65	0.96	0.95	0.89	0.85	0.95	0.9		1.1	0.73	0.75	0.7	0.7	0.85	0.69		0.65	0.7	0.45		0.65	0.58	0.68	0.7	0.75	0.59		0.75	0.79	0.77	0.75	0.64		0.18	0.16	0.23		0.73
Exp2	115.02	78.44								0.7	0.99	0.87	1	0.92	0.97	0.97	0.99	1		1.13333	0.69	0.75	0.7	0.7	0.85	0.69		0.64	0.7	0.44		0.64	0.58	0.66	0.7	0.7	0.59		0.75	0.77	0.77	0.75	0.66		0.18	0.16	0.26		0.73
Exp3	58.57	65.81								0.8	0.9	0.99	0.93	0.77	0.95	0.95	0.99	0.93		1.16667	0.68	0.76	0.71	0.71	0.86	0.67		0.64	0.69	0.44		0.62	0.59	0.65	0.71	0.63	0.6		0.77	0.78	0.75	0.76	0.66		0.19	0.15	0.26		0.73
Mean	90.16	74.01								0.9	0.89	0.95	0.74	0.55	0.85	0.94	0.9	0.83		1.2	0.67	0.78	0.73	0.73	0.88	0.67		0.64	0.68	0.44		0.61	0.6	0.64	0.73	0.61	0.6		0.77	0.79	0.75	0.78	0.65		0.2	0.15	0.23		0.73
sd	23.5318	5.80453								1	0.81	0.74	0.63	0.43	0.75	0.8	0.72	0.64		1.23333	0.66	0.8	0.75	0.75	0.9	0.67		0.67	0.7	0.47		0.62	0.61	0.63	0.75	0.66	0.58		0.76	0.79	0.75	0.8	0.64		0.18	0.15	0.22		0.72
n	3	3								1.1	0.49	0.52	0.51	0.35	0.61	0.66	0.66	0.53		1.26667	0.67	0.79	0.74	0.74	0.89	0.66		0.7	0.69	0.5		0.62	0.62	0.63	0.74	0.71	0.58		0.77	0.8	0.74	0.79	0.66		0.15	0.16	0.24		0.69
	Lifetime WT/R286W His									1.2	0.38	0.26	0.49	0.33	0.53	0.53	0.66	0.48		1.3	0.69	0.78	0.73	0.73	0.88	0.67		0.7	0.68	0.5		0.62	0.62	0.63	0.73	0.74	0.59		0.74	0.81	0.75	0.78	0.67		0.18	0.14	0.21		0.68
F-Test	0.11471									1.3	0.31	0.15	0.51	0.35	0.58	0.55	0.65	0.47		1.33333	0.69	0.76	0.71	0.71	0.86	0.67		0.7	0.68	0.5		0.62	0.61	0.64	0.71	0.75	0.58		0.69	0.81	0.74	0.76	0.68		0.22	0.12	0.16		0.68
p-value	0.399376									1.4	0.28	0.07	0.52	0.38	0.7	0.69	0.69	0.55		1.36667	0.68	0.76	0.71	0.71	0.86	0.67		0.71	0.69	0.51		0.64	0.59	0.63	0.71	0.74	0.59		0.7	0.81	0.77	0.76	0.68		0.23	0.11	0.19		0.69
										1.5	0.43	0.34	0.59	0.51	0.87	0.81	0.81	0.71		1.4	0.69	0.77	0.72	0.72	0.87	0.67		0.69	0.66	0.49		0.65	0.55	0.58	0.72	0.74	0.59		0.75	0.81	0.79	0.77	0.67		0.2	0.1	0.21		0.69
Fig. 1k	Membrane binding QCM-D									1.6	0.58	0.5	0.68	0.68	0.98	0.98	0.93	0.89		1.43333	0.7	0.77	0.72	0.72	0.87	0.65		0.69	0.64	0.49		0.65	0.56	0.62	0.72	0.75	0.6		0.76	0.81	0.8	0.77	0.66		0.18	0.1	0.21		0.7
	Hill coefficient FtsA WT	Hill coefficient FtsA R286W	Dissociation rate FtsA WT	Dissociation rate FtsA R286W						1.7	0.74	0.7	0.83	0.86	1	0.97	0.99	0.97		1.46667	0.69	0.77	0.72	0.72	0.87	0.66		0.7	0.66	0.5		0.65	0.58	0.66	0.72	0.76	0.59		0.76	0.81	0.78	0.77	0.66		0.18	0.09	0.22		0.71
Exp. 1	2.6988	3.3492	0.222	0.373						1.8	0.88	0.79	0.9	1	0.91	0.83	0.96	0.9		1.5	0.66	0.75	0.7	0.7	0.85	0.68		0.7	0.69	0.5		0.65	0.6	0.69	0.7	0.76	0.58		0.75	0.81	0.76	0.75	0.67		0.15	0.11	0.24		0.71
Exp. 2	2.4013	2.1216	0.1958	0.2759						1.9	0.77	0.66	0.81	0.92	0.76	0.69	0.86	0.73		1.53333	0.65	0.72	0.67	0.67	0.82	0.68		0.7	0.7	0.5		0.64	0.6	0.7	0.67	0.74	0.6		0.75	0.81	0.74	0.72	0.67		0.12	0.09	0.22		0.71
Mean	2.55005	2.7354	0.2089	0.32445						2	0.47	0.43	0.67	0.77	0.62	0.57	0.74	0.56		1.56667	0.63	0.74	0.69	0.69	0.84	0.68		0.69	0.67	0.49		0.65	0.59	0.7	0.69	0.73	0.6		0.74	0.8	0.7	0.74	0.67		0.14	0.04	0.23		0.71
sd	0.14875	0.6138	0.0131	0.04855						2.1	0.44	0.38	0.58	0.51	0.54	0.52	0.63	0.46		1.6	0.67	0.77	0.72	0.72	0.87	0.67		0.7	0.65	0.5		0.66	0.59	0.71	0.72	0.73	0.6		0.74	0.8	0.71	0.77	0.67		0.16	0.04	0.21		0.72
n	2	2	2	2						2.2	0.54	0.33	0.41	0.34	0.47	0.52	0.58	0.46		1.63333	0.7	0.77	0.72	0.72	0.87	0.67		0.7	0.67	0.5		0.64	0.59	0.7	0.72	0.74	0.59		0.74	0.79	0.74	0.77	0.68		0.17	0.08	0.22		0.72
	Hill coefficient	Dissociation rate																		1.66667	0.7	0.8	0.75	0.75	0.9	0.68		0.7	0.68	0.5		0.64	0.59	0.7	0.75	0.74	0.6		0.74	0.79	0.76	0.8	0.69		0.18	0.09	0.25		0.72
F-Test	0.302724	0.335561																		1.7	0.7	0.81	0.76	0.76	0.91	0.68		0.69	0.66	0.49		0.64	0.59	0.69	0.76	0.75	0.59		0.74	0.8	0.75	0.81	0.69		0.2	0.08	0.28		0.72
p-value	0.79681	0.148368																		1.73333	0.71	0.81	0.76	0.76	0.91	0.68		0.68	0.65	0.48		0.64	0.61	0.69	0.76	0.72	0.57		0.74	0.8	0.76	0.81	0.68		0.2	0.07	0.28		0.73
																				1.76667	0.71	0.8	0.75	0.75	0.9	0.67		0.69	0.65	0.49		0.65	0.6	0.7	0.75	0.69	0.59		0.73	0.79	0.76	0.8	0.67		0.21	0.06	0.29		0.73
Fig. 1l	Slope of linear regression																			1.8	0.7	0.77	0.72	0.72	0.87	0.67		0.69	0.64	0.49		0.65	0.58	0.69	0.72	0.71	0.6		0.74	0.8	0.75	0.77	0.67		0.22	0.04	0.27		0.73
	0.1µM		0.2µM		0.4µM		0.8µM													1.83333	0.71	0.76	0.71	0.71	0.86	0.66		0.68	0.63	0.48		0.65	0.57	0.68	0.71	0.73	0.59		0.74	0.8	0.75	0.76	0.69		0.22	0.06	0.24		0.71
	FtsZ/FtsA WT	FtsZ/FtsA R286W	FtsZ/FtsA WT	FtsZ/FtsA R286W	FtsZ/FtsA WT	FtsZ/FtsA R286W	FtsZ/FtsA WT	FtsZ/FtsA R286W												1.86667	0.73	0.75	0.7	0.7	0.85	0.65		0.69	0.66	0.49		0.65	0.56	0.68	0.7	0.75	0.57		0.73	0.8	0.75	0.75	0.7		0.22	0.09	0.23		0.7
Exp. 1	0.742	0.464	0.399	0.495	0.076	0.651	0.159	0.855												1.9	0.71	0.76	0.71	0.71	0.86	0.66		0.68	0.67	0.48		0.65	0.56	0.69	0.71	0.76	0.56		0.72	0.81	0.75	0.76	0.7		0.21	0.08	0.22		0.69
Exp. 2	0.358	0.465	0.564	0.7	0.053	0.767	0.154	0.489												1.93333	0.68	0.76	0.71	0.71	0.86	0.67		0.66	0.66	0.46		0.66	0.58	0.71	0.71	0.76	0.58		0.73	0.8	0.77	0.76	0.69		0.18	0.13	0.21		0.7
Exp. 3	0.803	0.37	0.395	0.603	0.48	0.508	0.242	0.806												1.96667	0.67	0.76	0.71	0.71	0.86	0.66		0.64	0.65	0.44		0.67	0.57	0.71	0.71	0.74	0.58		0.74	0.81	0.76	0.76	0.68		0.18	0.09	0.2		0.7
Exp. 4	0.669				0.314	0.945	0.136													2	0.68	0.76	0.71	0.71	0.86	0.64		0.66	0.65	0.46		0.67	0.59	0.69	0.71	0.72	0.57		0.75	0.82	0.75	0.76	0.68		0.22	0.07	0.22		0.71
Mean	0.643	0.433	0.452667	0.599333	0.23075	0.71775	0.17275	0.716667												2.03333	0.69	0.76	0.71	0.71	0.86	0.65		0.68	0.66	0.48		0.67	0.6	0.67	0.71	0.73	0.58		0.74	0.82	0.77	0.76	0.69		0.22	0.08	0.21		0.7
sd	0.171247	0.0445496	0.0787415	0.0837311	0.176493	0.160093	0.0408863	0.162223												2.06667	0.7	0.77	0.72	0.72	0.87	0.65		0.7	0.66	0.5		0.67	0.61	0.67	0.72	0.76	0.58		0.75	0.82	0.77	0.77	0.69		0.21	0.08	0.21		0.69
n	4	3	3	3	4	4	4	3												2.1	0.68	0.78	0.73	0.73	0.88	0.65		0.7	0.64	0.5		0.67	0.6	0.65	0.73	0.77	0.57		0.75	0.81	0.72	0.78	0.69		0.2	0.08	0.21		0.7
	0.1µM	0.2µM	0.4µM	0.8µM																2.13333	0.68	0.78	0.73	0.73	0.88	0.65		0.69	0.63	0.49		0.66	0.59	0.65	0.73	0.75	0.55		0.73	0.8	0.72	0.78	0.67		0.19	0.12	0.22		0.7
F-Test	0.143153	0.938638	0.876413	0.0436388																2.16667	0.69	0.77	0.72	0.72	0.87	0.66		0.69	0.65	0.49		0.64	0.59	0.66	0.72	0.73	0.53		0.72	0.8	0.74	0.77	0.66		0.2	0.11	0.23		0.69
p-value	0.140301	0.145461	0.01222	0.00284499																2.2	0.7	0.77	0.72	0.72	0.87	0.65		0.66	0.67	0.46		0.63	0.58	0.67	0.72	0.72	0.55		0.72	0.8	0.75	0.77	0.67		0.21	0.1	0.24		0.69
																				2.23333	0.69	0.8	0.75	0.75	0.9	0.63		0.64	0.65	0.44		0.61	0.55	0.68	0.75	0.73	0.55		0.72	0.81	0.72	0.8	0.68		0.21	0.1	0.22		0.71
																				2.26667	0.67	0.8	0.75	0.75	0.9	0.63		0.61	0.65	0.41		0.61	0.54	0.69	0.75	0.73	0.55		0.7	0.82	0.7	0.8	0.67		0.19	0.09	0.2		0.72
																				2.3	0.69	0.79	0.74	0.74	0.89	0.65		0.62	0.65	0.42		0.64	0.55	0.67	0.74	0.74	0.54		0.69	0.82	0.74	0.79	0.66		0.16	0.11	0.19		0.7
																				2.33333	0.7	0.78	0.73	0.73	0.88	0.67		0.66	0.65	0.46		0.65	0.56	0.65	0.73	0.73	0.53		0.72	0.8	0.78	0.78	0.68		0.14	0.09	0.2		0.71
																				2.36667	0.69	0.77	0.72	0.72	0.87	0.65		0.67	0.64	0.47		0.65	0.57	0.64	0.72	0.73	0.56		0.74	0.79	0.76	0.77	0.68		0.17	0.04	0.21		0.72
																				2.4	0.67	0.75	0.7	0.7	0.85	0.66		0.65	0.62	0.45		0.66	0.58	0.64	0.7	0.75	0.59		0.74	0.8	0.74	0.75	0.68		0.19	0.04	0.24		0.73
																				2.43333	0.67	0.71	0.66	0.66	0.81	0.66		0.65	0.62	0.45		0.66	0.56	0.65	0.66	0.75	0.6		0.74	0.8	0.73	0.71	0.69		0.2	0.08	0.25		0.73
																				2.46667	0.66	0.71	0.66	0.66	0.81	0.66		0.65	0.6	0.45		0.66	0.55	0.67	0.66	0.74	0.59		0.73	0.79	0.73	0.71	0.69		0.2	0.09	0.24		0.71
																				2.5	0.66	0.75	0.7	0.7	0.85	0.67		0.65	0.62	0.45		0.65	0.55	0.69	0.7	0.73	0.57		0.71	0.8	0.71	0.75	0.69		0.2	0.08	0.22		0.71
																				2.53333	0.64	0.8	0.75	0.75	0.9	0.66		0.65	0.66	0.45		0.66	0.55	0.68	0.75	0.73	0.55		0.72	0.82	0.69	0.8	0.69		0.19	0.07	0.21		0.71
																				2.56667	0.6	0.82	0.77	0.77	0.92	0.62		0.66	0.66	0.46		0.65	0.53	0.67	0.77	0.73	0.56		0.72	0.81	0.7	0.82	0.69		0.17	0.06	0.23		0.71
																				2.6	0.59	0.81	0.76	0.76	0.91	0.6		0.67	0.68	0.47		0.61	0.56	0.65	0.76	0.72	0.56		0.7	0.81	0.73	0.81	0.68		0.18	0.04	0.21		0.71
																				2.63333	0.63	0.79	0.74	0.74	0.89	0.61		0.67	0.69	0.47		0.6	0.59	0.62	0.74	0.71	0.54		0.69	0.8	0.75	0.79	0.66		0.19	0.06	0.18		0.71
																				2.66667	0.65	0.78	0.73	0.73	0.88	0.62		0.67	0.71	0.47		0.59	0.58	0.61	0.73	0.71	0.53		0.72	0.81	0.75	0.78	0.68		0.19	0.09	0.15		0.72
																				2.7	0.63	0.81	0.76	0.76	0.91	0.63		0.68	0.77	0.48		0.59	0.57	0.61	0.76	0.72	0.54		0.73	0.8	0.71	0.81	0.68		0.18	0.08	0.17		0.72
																				2.73333		0.81	0.76	0.76	0.91	0.65		0.68	0.79	0.48		0.57	0.56	0.61	0.76	0.72	0.55		0.73	0.81	0.69	0.81	0.69		0.18	0.13	0.23		0.75
																				2.76667		0.77	0.72	0.72	0.87	0.67		0.7	0.8	0.5		0.57	0.55	0.61	0.72	0.74	0.52		0.72	0.82	0.7	0.77	0.7		0.19	0.09	0.18		0.77
																				2.8		0.74	0.69	0.69	0.84	0.63		0.71	0.76	0.51		0.61	0.54	0.62	0.69	0.74	0.5		0.71	0.81	0.7	0.74	0.7		0.2	0.07	0.15		0.77
																				2.83333		0.74	0.69	0.69	0.84	0.62		0.69	0.69	0.49		0.64	0.53	0.62	0.69	0.73	0.51		0.72	0.81	0.68	0.74	0.69		0.22	0.08	0.2		0.73
																				2.86667		0.72	0.67	0.67	0.82	0.64		0.68	0.67	0.48		0.55	0.54	0.6	0.67	0.72	0.53		0.74	0.81	0.71	0.72	0.69		0.22	0.08	0.28		0.71
																				2.9		0.72	0.67	0.67	0.82	0.66		0.7	0.67	0.5		0.52	0.54	0.59	0.67	0.71	0.54		0.74	0.82	0.76	0.72	0.68		0.22	0.08	0.31		0.72
																				2.93333		0.73	0.68	0.68	0.83	0.63		0.72	0.65	0.52		0.57	0.53	0.62	0.68	0.71	0.55		0.73	0.8	0.76	0.73	0.68		0.23	0.05	0.29		0.72
																				2.96667		0.74	0.69	0.69	0.84	0.62		0.72	0.66	0.52		0.63	0.56	0.64	0.69	0.7	0.55		0.72	0.72	0.74	0.74	0.69		0.24	0.08	0.27		0.72
																				3		0.73	0.68	0.68	0.83	0.63		0.7	0.68	0.5		0.64	0.56	0.61	0.68	0.71	0.51		0.71		0.71	0.73	0.68		0.24	0.08	0.27		0.73
[truncated: 142 more columns]

## Sheet: Figure 2
Statistical analysis										Raw data Fig. 2b										Raw data Fig. 2c PCC FtsZ/FtsN							Raw data Fig.2f_Sorting_PCC Measurements
Fig. 2c	PCC									Representative intensity profile across ring diameter for FtsZ and FtsN in the presence of FtsA Wildtype											PCC [a.u.]							0.1µM FtsAs							0.2µM FtsAs									0.4µM FtsAs
	0.1µM		0.2µM		0.4µM		0.8µM				0.1µM FtsA WT		0.2µM FtsA WT		0.4µM FtsA WT		0.8µM FtsA WT			Concentration	FtsA WT	FtsAWTsd	FtsAR286W	FtsAR286Wsd				FtsA WT				FtsA R286W			FtsA WT				FtsA R286W					FtsA WT				FtsA R286W
	FtsN/FtsZ_FtsA WT	FtsN/FtsZ_FtsA R286W	FtsN/FtsZ_FtsA WT	FtsN/FtsZ_FtsA R286W	FtsN/FtsZ_FtsA WT	FtsN/FtsZ_FtsA R286W	FtsN/FtsZ_FtsA WT	FtsN/FtsZ_FtsA R286W			I, a.u		I, a.u		I, a.u		I, a.u			0.1	0.724441	0.0522699	0.736761	0.0882422			Time [min]	17/11/2020_Exp7	18/11/2020_Exp1	23/04/2021_Exp3		17/11/2020_Exp8	18/11/2020_Exp2		17/11/2020_Exp5	18/11/2020_Exp3	23/04/2021_Exp4		17/11/2020_Exp6	18/11/2020_Exp4	21/04/2021_Exp7	23/04/2021_Exp2		17/11/2020_Exp3	18/11/2020_Exp5	23/04/2021_Exp5		17/11/2020_Exp4	18/11/2020_Exp6
Exp. 1	0.720875	0.875771	0.499455	0.861107	0.246875	0.676216	0.242625	0.536889		Position, µm	FtsZ	FtsN	FtsA	FtsN	FtsZ	FtsN	FtsN	FtsN		0.2	0.619059	0.114261	0.780039	0.0546855			0	0.06	0.07	0.04		0.06	0.07		0.05	0.04	0.03		0.06	0.12	0.01	0.01		0.08	0.04	0.08		0.08	0.04
Exp. 2	0.801639	0.679927	0.680228	0.735228	0.283488	0.698358	0.339204	0.606093		0	0.215081	0.27174	0.396327	0.48	0.638648	0.867814	0.706312	0.76825		0.4	0.300503	0.0521397	0.699991	0.0153044			0.0333333	0.06	0.08	0.04		0.07	0.06		0.06	0.04	0.03		0.06	0.12	0.01	0.01		0.08	0.06	0.08		0.09	0.03
Exp. 3	0.638725	0.589375	0.692208	0.798819	0.371144	0.707892	0.254925	0.686692		0.1	0.160824	0.273971	0.45297	0.58	0.615857	0.869632	0.591651	0.790237		0.8	0.278918	0.0429233	0.612756	0.053246			0.0666667	0.07	0.07	0.03		0.06	0.05		0.05	0.03	0.03		0.06	0.12	0.01	0.01		0.08	0.05	0.06		0.08	0.05
Exp. 4	0.742063	0.781433	0.467183	0.725		0.7175		0.62135		0.199998	0.175956	0.212149	0.572946	0.74	0.580922	0.840179	0.51346	0.761592									0.1	0.07	0.07	0.04		0.07	0.07		0.06	0.02	0.03		0.07	0.13	0.02	0		0.09	0.05	0.06		0.08	0.04
Exp. 5	0.7189	0.757921	0.756222					0.662136		0.299997	0.295899	0.486019	0.751963	0.870517	0.573308	0.849716	0.480778	0.729987									0.133333	0.06	0.06	0.03		0.07	0.08		0.07	0.04	0.03		0.07	0.13	0.01	-0.01		0.08	0.04	0.06		0.08	0.04
Exp. 6		0.736137								0.399996	0.550941	0.603699	0.905049	0.904748	0.610893	0.853919	0.567073	0.713721		Raw data Fig. 2d Dynamic PCC FtsZ/FtsN							0.166667	0.07	0.08	0.03		0.05	0.04		0.07	0.04	0.03		0.07	0.13	0.01	0		0.09	0.04	0.07		0.07	0.02
Mean	0.724441	0.736761	0.619059	0.780039	0.300503	0.699991	0.278918	0.622632		0.499995	0.791214	0.707708	0.994803	0.952249	0.652711	0.88193	0.664732	0.706874			PCC [a.u.]						0.2	0.07	0.09	0.03		0.05	0.01		0.07	0.03	0.02		0.06	0.12	0.01	0		0.08	0.03	0.06		0.09	0.06
sd	0.0522699	0.0882422	0.114261	0.0546855	0.0521397	0.0153044	0.0429233	0.0515583		0.599994	0.932741	0.893624	0.991747	0.9884	0.639608	0.863509	0.77899	0.783048		Concentration	FtsA WT	FtsAWTsd	FtsAR286W	FtsAR286Wsd			0.233333	0.06	0.08	0.03		0.06	0.01		0.08	0.02	0.03		0.06	0.13	0.01	0		0.09	0.03	0.07		0.09	0.05
n	5	6	5	4	3	4	3	5		0.699993	0.933431	0.976891	0.963572	0.995771	0.599371	0.830578	0.88394	0.786117		0.1	0.5	0.05	0.53	0.02			0.266667	0.06	0.07	0.04		0.06	0.01		0.03	0.02	0.03		0.07	0.13	0.02	0		0.08	0.04	0.07		0.08	0.05
Statistics	0.1µM	0.2µM	0.4µM	0.8µM						0.799992	0.946152	0.938687	0.910242	0.953749	0.695052	0.864402	0.997113	0.803792		0.2	0.41	0.05	0.58	0.11			0.3	0.07	0.07	0.03		0.06	0.01		0.04	0.03	0.02		0.05	0.11	0.01	0		0.09	0.04	0.05		0.08	0.03
F-Test	0.260796	0.276414	0.121643	0.863733						0.899991	0.895517	0.964358	0.835997	0.880952	0.828211	0.888384	0.969067	0.813499		0.4	0.17	0.04	0.47	0.05			0.333333	0.29	0.37	0.29		0.39	0.15		0.02	0.23	0.08		0.15	0.16	0.54	0.28		0.15	0.14	0.34		0.26	0.26
p-value	0.826499	0.0562611	0.000492321	0.00332067						0.99999	0.795377	0.946759	0.713189	0.802159	0.964543	0.854996	0.774194	0.861904		0.8	0.11	0.01	0.5	0.08			0.366667	0.27	0.38	0.37		0.45	0.17		0.02	0.26	0.1		0.17	0.21	0.58	0.31		0.16	0.13	0.36		0.28	0.29
										1.09999	0.609729	0.69	0.622633	0.749027	0.970025	0.861174	0.569154	0.851008									0.4	0.32	0.4	0.39		0.51	0.2		0.04	0.25	0.12		0.22	0.25	0.58	0.32		0.17	0.13	0.48		0.31	0.31
										1.19999	0.461908	0.55	0.584185	0.642097	0.846106	0.891421	0.439015	0.809165									0.433333	0.26	0.39	0.4		0.56	0.21		0.06	0.27	0.13		0.25	0.27	0.59	0.35		0.18	0.14	0.37		0.32	0.34
Fig. 2d	Dynamic PCC									1.29999	0.458464	0.54	0.522541	0.6	0.700291	0.832102	0.391685	0.819172									0.466667	0.33	0.39	0.4		0.61	0.25		0.08	0.29	0.16		0.27	0.31	0.6	0.38		0.18	0.15	0.36		0.36	0.35
	0.1µM		0.2µM		0.4µM		0.8µM			1.39999	0.533162	0.58	0.439716	0.54	0.615316	0.909076	0.480162	0.836153									0.5	0.33	0.4	0.4		0.64	0.26		0.1	0.29	0.17		0.32	0.34	0.62	0.4		0.17	0.13	0.39		0.38	0.36
	FtsN/FtsZ_FtsA WT	FtsN/FtsZ_FtsA R286W	FtsN/FtsZ_FtsA WT	FtsN/FtsZ_FtsA R286W	FtsN/FtsZ_FtsA WT	FtsN/FtsZ_FtsA R286W	FtsN/FtsZ_FtsA WT	FtsN/FtsZ_FtsA R286W		1.49998	0.610343	0.67	0.431915	0.5	0.593193	0.909804	0.550048	0.858389									0.533333	0.32	0.43	0.41		0.67	0.33		0.1	0.31	0.18		0.35	0.37	0.64	0.39		0.17	0.11	0.38		0.41	0.38
Exp. 1	0.59	0.53	0.35	0.63	0.13	0.55	0.1	0.5		1.59998	0.697501	0.718448	0.506375	0.54	0.659497	0.870044	0.771888	0.863615									0.566667	0.33	0.43	0.42		0.69	0.34		0.12	0.32	0.19		0.35	0.39	0.65	0.42		0.18	0.16	0.36		0.4	0.39
Exp. 2	0.48	0.52	0.49	0.48	0.22	0.45	0.13	0.4		1.69998	0.846584	0.831748	0.592993	0.61	0.882795	0.906854	0.928982	0.859357									0.6	0.35	0.44	0.44		0.7	0.35		0.18	0.33	0.18		0.36	0.38	0.65	0.44		0.17	0.15	0.37		0.42	0.41
Exp. 3	0.52	0.56	0.4	0.74	0.17	0.41	0.11	0.59		1.79998	0.973597	0.932444	0.722062	0.78	0.993705	0.986416	0.9954	0.892015									0.633333	0.37	0.47	0.45		0.69	0.35		0.18	0.31	0.2		0.38	0.41	0.66	0.46		0.19	0.14	0.35		0.44	0.41
Exp. 4	0.53	0.5	0.43	0.47		0.45				1.89998	1	1	0.855764	0.866163	0.953846	0.967267	0.928614	0.950424									0.666667	0.36	0.45	0.46		0.72	0.37		0.2	0.35	0.22		0.4	0.41	0.66	0.47		0.19	0.17	0.39		0.43	0.4
Exp. 5	0.43		0.38							1.99998	0.891701	0.867793	0.915514	0.950677	0.879295	0.965559	0.748063	0.952244									0.7	0.36	0.49	0.48		0.76	0.37		0.21	0.36	0.21		0.44	0.4	0.66	0.48		0.2	0.17	0.37		0.46	0.42
Exp. 6	0.46									2.09998	0.569854	0.772601	0.900673	0.851925	0.752771	0.925352	0.580868	0.975891									0.733333	0.36	0.49	0.49		0.77	0.38		0.21	0.36	0.22		0.45	0.43	0.68	0.49		0.23	0.19	0.4		0.48	0.44
Mean	0.501667	0.5275	0.41	0.58	0.173333	0.465	0.113333	0.496667		2.19998	0.280199	0.605971	0.829054	0.748555	0.692406	0.90136	0.433087	0.952638									0.766667	0.36	0.48	0.52		0.78	0.39		0.23	0.37	0.23		0.44	0.43	0.69	0.51		0.21	0.18	0.38		0.47	0.43
sd	0.052095	0.0216506	0.0477493	0.112027	0.0368179	0.0517204	0.0124722	0.077603		2.29998	0.153993	0.37	0.696244	0.770057	0.636436	0.830956	0.333721	0.921748									0.8	0.35	0.49	0.51		0.79	0.4		0.25	0.36	0.24		0.46	0.43	0.69	0.53		0.23	0.18	0.39		0.42	0.43
n	6	4	5	4	3	4	3	3		2.39998	0.162683	0.17	0.621854	0.744289	0.556053	0.822867	0.307027	0.950299									0.833333	0.34	0.5	0.55		0.78	0.41		0.26	0.38	0.22		0.47	0.42	0.7	0.51		0.22	0.2	0.36		0.49	0.44
Statistics	0.1µM	0.2µM	0.4µM	0.8µM						2.49998	0.186941	0.19	0.540097	0.668355	0.509467	0.866078	0.366728	1									0.866667	0.33	0.5	0.53		0.78	0.4		0.23	0.37	0.25		0.5	0.43	0.7	0.52		0.25	0.23	0.38		0.5	0.43
F-Test	0.20477	0.120214	0.562212	0.92913																							0.9	0.35	0.49	0.52		0.79	0.41		0.27	0.37	0.26		0.48	0.44	0.71	0.55		0.18	0.22	0.35		0.52	0.46
p-value	0.425284	0.0305736	0.00378513	0.00231693																							0.933333	0.39	0.48	0.55		0.79	0.42		0.26	0.37	0.27		0.49	0.45	0.69	0.54		0.18	0.24	0.37		0.52	0.46
										Raw data Fig. 2e																	0.966667	0.41	0.49	0.56		0.8	0.42		0.27	0.37	0.25		0.5	0.44	0.7	0.53		0.2	0.26	0.38		0.51	0.48
Fig. 2g	Recruitment Rates									Representative intensity profile across ring diameter for FtsZ and FtsN in the presence of FtsA R286W																	1	0.39	0.49	0.59		0.81	0.42		0.27	0.36	0.28		0.51	0.46	0.72	0.53		0.23	0.25	0.35		0.5	0.48
	0.1µM		0.2µM		0.4µM		0.8µM				0.1µM FtsA R286W		0.2µM FtsA R286W		0.4µM FtsA R286W		0.8µM FtsA R286W										1.03333	0.4	0.49	0.58		0.81	0.42		0.25	0.37	0.27		0.54	0.45	0.7	0.54		0.24	0.28	0.39		0.52	0.47
	FtsN/FtsA WT	FtsN/FtsA R286W	FtsN/FtsA WT	FtsN/FtsA R286W	FtsN/FtsA WT	FtsN/FtsA R286W	FtsN/FtsA WT	FtsN/FtsA R286W			I, a.u		I, a.u		I, a.u		I, a.u										1.06667	0.38	0.52	0.6		0.81	0.43		0.26	0.38	0.29		0.54	0.44	0.73	0.54		0.25	0.24	0.37		0.5	0.49
Exp. 1	2.269	4.06866	0.744168	3.64032	0.727862	4.44549	0.502507	3.56443		Position, µm	FtsZ	FtsN	FtsA	FtsN	FtsZ	FtsN	FtsN	FtsN									1.1	0.43	0.53	0.61		0.79	0.44		0.28	0.37	0.3		0.52	0.46	0.68	0.52		0.26	0.28	0.36		0.5	0.49
Exp. 2	2.24983	1.35471	0.658079	3.22582	0.508335	1.17921	0.725555	2.68767		0	0.516464	0.455212	0.504753	0.439732	0.41872	0.426998	0.379804	0.42									1.13333	0.43	0.52	0.6		0.8	0.44		0.29	0.37	0.31		0.53	0.45	0.7	0.53		0.26	0.27	0.37		0.5	0.49
Exp. 3	3.268		1.74449	1.57291	1.73058	1.96	1.30703	2.2762		0.03333	0.509942	0.430135	0.487643	0.417411	0.427166	0.420818	0.409637	0.45									1.16667	0.41	0.53	0.61		0.81	0.45		0.3	0.37	0.31		0.53	0.46	0.71	0.54		0.27	0.22	0.36		0.51	0.5
Exp. 4				4.84832				0.901369		0.06667	0.501752	0.412022	0.470532	0.404018	0.435132	0.414926	0.438613	0.48									1.2	0.39	0.53	0.61		0.8	0.46		0.31	0.38	0.31		0.53	0.44	0.71	0.5		0.26	0.24	0.38		0.5	0.5
Mean	2.59561	2.71168	1.04891	3.32184	0.988926	2.52823	0.84503	2.35742		0.1	0.494171	0.409317	0.458175	0.410714	0.434124	0.416098	0.467862	0.51									1.23333	0.4	0.51	0.6		0.8	0.45		0.31	0.38	0.34		0.53	0.45	0.71	0.5		0.26	0.22	0.39		0.5	0.5
sd	0.475516	1.35697	0.493103	1.17256	0.532033	1.39267	0.339135	0.96081		0.13333	0.499483	0.424437	0.452471	0.419643	0.430027	0.425681	0.48986	0.55									1.26667	0.42	0.52	0.62		0.81	0.46		0.32	0.39	0.33		0.55	0.45	0.72	0.52		0.28	0.26	0.38		0.49	0.51
n	3	2	3	4	3	3	3	4		0.16667	0.512942	0.442503	0.447719	0.433036	0.435602	0.437259	0.496583	0.58									1.3	0.42	0.53	0.62		0.81	0.47		0.33	0.4	0.32		0.55	0.45	0.71	0.5		0.26	0.25	0.4		0.49	0.52
Statistics	0.1µM	0.2µM	0.4µM	0.8µM						0.2	0.541508	0.455253	0.44962	0.453125	0.459749	0.45203	0.495554	0.61									1.33333	0.42	0.53	0.6		0.81	0.48		0.34	0.41	0.3		0.54	0.44	0.72	0.49		0.25	0.25	0.42		0.49	0.53
F-Test	0.162115	0.340821	0.25471	0.250807						0.23333	0.560286	0.472736	0.473384	0.477679	0.487568	0.471703	0.505258	0.674607									1.36667	0.43	0.53	0.58		0.8	0.47		0.35	0.42	0.32		0.54	0.46	0.72	0.52		0.25	0.28	0.42		0.48	0.51
p-value	0.922667	0.0445477	0.21802	0.0787399						0.26667	0.57171	0.495048	0.496198	0.511161	0.508446	0.485622	0.523563	0.681972									1.4	0.44	0.53	0.59		0.81	0.47		0.36	0.43	0.32		0.54	0.45	0.72	0.51		0.23	0.3	0.44		0.5	0.52
										0.3	0.591821	0.508043	0.525665	0.571429	0.516859	0.494782	0.548464	0.698211									1.43333	0.41	0.53	0.61		0.81	0.47		0.36	0.42	0.32		0.52	0.45	0.72	0.51		0.22	0.29	0.42		0.5	0.52
										0.33333	0.622939	0.518044	0.572243	0.631696	0.525463	0.501142	0.581511	0.728574									1.46667	0.43	0.53	0.59		0.82	0.47		0.35	0.44	0.34		0.5	0.45	0.72	0.51		0.25	0.3	0.4		0.5	0.51
Fig. 2j	FtsN Confinement Time [s]		Fig. 2i	FtsN Confinement Frequency [%]						0.36667	0.652314	0.533	0.617871	0.689732	0.542479	0.516184	0.62256	0.766467									1.5	0.42	0.55	0.59		0.81	0.46		0.38	0.46	0.32		0.52	0.44	0.72	0.51		0.25	0.28	0.43		0.49	0.52
										0.4	0.678849	0.554625	0.669202	0.729911	0.58868	0.550026	0.675119	0.794062									1.53333	0.43	0.53	0.59		0.8	0.47		0.38	0.46	0.31		0.53	0.46	0.72	0.51		0.26	0.3	0.43		0.5	0.53
	FtsA WT	FtsA R286W		FtsA WT	FtsA R286W					0.43333	0.701719	0.580826	0.736692	0.772321	0.66476	0.60616	0.73469	0.80324									1.56667	0.43	0.53	0.61		0.81	0.47		0.39	0.45	0.3		0.54	0.46	0.72	0.52		0.24	0.29	0.42		0.51	0.53
Exp1	0.35	0.24	Exp1	47.4667	37.7					0.46667	0.738	0.603706	0.804183	0.810268	0.744708	0.667272	0.7996	0.79663									1.6	0.43	0.54	0.59		0.82	0.47		0.36	0.45	0.29		0.52	0.44	0.73	0.5		0.25	0.3	0.41		0.51	0.53
Exp2	0.4	0.3	Exp2	60.9	46.3333					0.5	0.767653	0.621653	0.86692	0.837054	0.81327	0.724595	0.862596	0.794016									1.63333	0.44	0.54	0.6		0.81	0.48		0.38	0.46	0.29		0.53	0.46	0.73	0.5		0.28	0.32	0.42		0.51	0.55
Exp3	0.49	0.3	Exp3	61.5667	46.8667					0.53333	0.791207	0.632873	0.91635	0.868304	0.862651	0.781215	0.916946	0.810137									1.66667	0.45	0.53	0.6		0.82	0.48		0.37	0.47	0.3		0.53	0.48	0.73	0.49		0.26	0.32	0.45		0.53	0.55
Exp4	0.23	0.21	Exp4	52.2	51.9					0.56667	0.802803	0.636202	0.965779	0.892857	0.905544	0.836341	0.95725	0.846381									1.7	0.44	0.54	0.59		0.8	0.49		0.4	0.48	0.3		0.52	0.45	0.72	0.49		0.27	0.36	0.45		0.52	0.55
Exp5	0.38		Exp5	70.15						0.6	0.806726	0.65371	1	0.926339	0.943679	0.890993	0.988545	0.879821									1.73333	0.45	0.53	0.59		0.84	0.48		0.4	0.47	0.29		0.53	0.44	0.73	0.49		0.26	0.36	0.45		0.51	0.57
Exp6	0.27		Exp6	55.6333						0.63333	0.818372	0.677146	0.98384	0.959821	0.971683	0.935205	1	0.905007									1.76667	0.46	0.53	0.6		0.82	0.5		0.42	0.49	0.29		0.51	0.46	0.73	0.49		0.26	0.35	0.43		0.51	0.57
Mean	0.353333	0.2625	Mean	57.9861	45.7					0.66667	0.836515	0.714662	0.969582	0.977679	0.991693	0.968183	0.988406	0.932129									1.8	0.46	0.53	0.61		0.83	0.5		0.41	0.5	0.31		0.52	0.48	0.71	0.49		0.25	0.35	0.47		0.5	0.57
sd	0.085375	0.0389711	sd	7.29092	5.10397					0.7	0.858973	0.753739	0.942966	0.926339	1	0.993272	0.960408	0.962482									1.83333	0.45	0.54	0.6		0.83	0.51		0.42	0.51	0.3		0.54	0.45	0.72	0.51		0.23	0.34	0.47		0.49	0.57
n	6	4	n	6	4					0.73333	0.887255	0.784797	0.879278	0.881696	0.989897	0.996455	0.931259	0.972461									1.86667	0.44	0.53	0.6		0.82	0.5		0.44	0.49	0.31		0.53	0.45	0.72	0.5		0.24	0.33	0.47		0.5	0.57
Statistics	Confinement Time WT/R286W		Statistics	Confinement Frequency WT/R286W						0.76667	0.912919	0.816989	0.815589	0.832589	0.969796	0.992962	0.899753	0.937995									1.9	0.45	0.53	0.59		0.82	0.51		0.42	0.5	0.31		0.53	0.43	0.72	0.51		0.25	0.33	0.45		0.5	0.57
F-Test	0.258203		F-Test	0.65428						0.8	0.944293	0.851952	0.752852	0.779018	0.939335	0.987522	0.861295	0.892999									1.93333	0.46	0.54	0.59		0.83	0.52		0.42	0.51	0.33		0.53	0.46	0.73	0.52		0.24	0.31	0.45		0.49	0.55
p-value	0.112369		p-value	0.0307891						0.83333	0.970978	0.890478	0.692015	0.727679	0.890593	0.965916	0.814608	0.860674									1.96667	0.45	0.55	0.58		0.83	0.52		0.45	0.52	0.31		0.53	0.46	0.73	0.51		0.23	0.31	0.39		0.52	0.56
										0.86667	0.98681	0.924812	0.630228	0.678571	0.837714	0.922551	0.761871	0.835734									2	0.44	0.56	0.57		0.82	0.52		0.49	0.51	0.29		0.52	0.46	0.73	0.52		0.25	0.31	0.42		0.51	0.57
										0.9	0.996953	0.946718	0.572243	0.636161	0.788748	0.878096	0.700614	0.800405									2.03333	0.43	0.53	0.57		0.83	0.52		0.45	0.52	0.29		0.52	0.46	0.74	0.51		0.26	0.31	0.43		0.52	0.58
										1	0.886674	0.945816	0.453422	0.508929	0.653806	0.756554	0.534646	0.698447									2.06667	0.43	0.53	0.57		0.84	0.52		0.46	0.51	0.3		0.52	0.46	0.73	0.52		0.28	0.31	0.43		0.52	0.59
										1.1	0.69116	0.846905	0.444867	0.421875	0.586223	0.691007	0.455217	0.58									2.1	0.42	0.53	0.58		0.83	0.53		0.46	0.51	0.3		0.52	0.45	0.73	0.53		0.25	0.31	0.41		0.51	0.59
										1.2	0.551677	0.770717	0.445817	0.439732	0.655977	0.680308	0.392121	0.53									2.13333	0.41	0.54	0.56		0.83	0.52		0.47	0.52	0.28		0.52	0.46	0.73	0.52		0.25	0.31	0.44		0.52	0.6
										1.3	0.573688	0.690835	0.461977	0.513393	0.823726	0.778187	0.389935	0.58									2.16667	0.43	0.55	0.56		0.83	0.53		0.49	0.51	0.28		0.53	0.46	0.74	0.5		0.24	0.31	0.43		0.52	0.6
										1.4	0.754272	0.761936	0.514259	0.591518	0.934118	0.907383	0.416004	0.55									2.2	0.43	0.52	0.57		0.84	0.52		0.47	0.5	0.27		0.51	0.45	0.73	0.53		0.24	0.32	0.44		0.53	0.59
										1.5	0.954754	0.899397	0.640684	0.745536	0.988777	0.987164	0.449823	0.568895									2.23333	0.43	0.54	0.57		0.83	0.52		0.51	0.51	0.3		0.57	0.45	0.74	0.52		0.25	0.33	0.45		0.51	0.6
										1.6	0.988972	1	0.837452	0.859375	0.931885	0.981023	0.475091	0.547956									2.26667	0.43	0.55	0.57		0.83	0.52		0.53	0.51	0.31		0.55	0.47	0.73	0.51		0.26	0.33	0.44		0.51	0.6
										1.7	0.889595	0.923586	0.980038	0.946429	0.743112	0.851324	0.563606	0.693327									2.3	0.45	0.55	0.58		0.84	0.53		0.54	0.52	0.28		0.56	0.45	0.73	0.52		0.25	0.35	0.41		0.5	0.59
										1.8	0.7315	0.757822	0.975285	0.941964	0.507909	0.646747	0.709456	0.785613									2.33333	0.45	0.56	0.57		0.82	0.53		0.5	0.51	0.28		0.56	0.47	0.73	0.51		0.24	0.36	0.42		0.51	0.59
										1.9	0.623278	0.595977	0.831749	0.767857	0.348792	0.490326	0.80392	0.844768									2.36667	0.46	0.57	0.59		0.84	0.53		0.52	0.52	0.29		0.57	0.46	0.73	0.51		0.24	0.36	0.43		0.52	0.57
										2	0.610601	0.536509	0.698669	0.65625	0.35679	0.389988	0.884939	0.941287									2.4	0.45	0.58	0.58		0.84	0.54		0.52	0.52	0.29		0.58	0.46	0.72	0.51		0.23	0.37	0.43		0.53	0.58
										2.1	0.665919	0.601906	0.586502	0.616071	0.351876	0.328444	0.846109	0.980006									2.43333	0.45	0.57	0.6		0.86	0.53		0.52	0.52	0.29		0.58	0.48	0.73	0.56		0.23	0.36	0.41		0.52	0.58
										2.2	0.735961	0.643452	0.577947	0.5625	0.353376	0.31132	0.752256	0.875917									2.46667	0.45	0.57	0.58		0.82	0.54		0.53	0.51	0.28		0.58	0.46	0.73	0.54		0.22	0.35	0.38		0.52	0.59
										2.3	0.668548	0.625798	0.570342	0.533482	0.408426	0.2895	0.572208	0.72									2.5	0.44	0.56	0.58		0.84	0.54		0.52	0.52	0.29		0.6	0.44	0.72	0.54		0.23	0.37	0.41		0.52	0.59
										2.4	0.565763	0.588816	0.555133	0.511161	0.4294	0.289472	0.495649	0.62179									2.53333	0.44	0.56	0.59		0.85	0.54		0.52	0.51	0.3		0.59	0.45	0.72	0.54		0.22	0.36	0.42		0.52	0.59
										2.5	0.522333	0.480858	0.552281	0.5	0.41	0.27	0.481135	0.584889									2.56667	0.43	0.55	0.59		0.87	0.55		0.53	0.52	0.29		0.6	0.46	0.71	0.54		0.23	0.34	0.42		0.5	0.58
																											2.6	0.43	0.54	0.6		0.84	0.56		0.5	0.5	0.29		0.58	0.46	0.71	0.54		0.25	0.34	0.42		0.51	0.58
																											2.63333	0.41	0.54	0.6		0.85	0.55		0.53	0.51	0.3		0.59	0.47	0.7	0.56		0.24	0.33	0.43		0.5	0.58
																											2.66667	0.43	0.53	0.59		0.85	0.55		0.53	0.51	0.3		0.6	0.49	0.71	0.57		0.23	0.34	0.43		0.5	0.58
																											2.7	0.42	0.54	0.6		0.85	0.55		0.53	0.51	0.3		0.58	0.48	0.71	0.57		0.25	0.34	0.41		0.49	0.6
																											2.73333	0.43	0.54	0.59		0.85	0.55		0.52	0.51	0.31		0.6	0.5	0.71	0.58		0.26	0.33	0.4		0.48	0.6
																											2.76667	0.43	0.56	0.59		0.85	0.55		0.5	0.53	0.29		0.6	0.5	0.72	0.58		0.27	0.34	0.42		0.47	0.6
																											2.8	0.43	0.56	0.58		0.85	0.56		0.5	0.52	0.28		0.62	0.5	0.72	0.57		0.25	0.36	0.41		0.47	0.58
																											2.83333	0.42	0.56	0.59		0.85	0.56		0.5	0.52	0.28		0.61	0.52	0.72	0.56		0.24	0.36	0.39		0.49	0.59
																											2.86667	0.41	0.56	0.59		0.86	0.56		0.48	0.52	0.27		0.61	0.51	0.72	0.55		0.25	0.37	0.4		0.5	0.6
																											2.9	0.41	0.55	0.59		0.85	0.56		0.49	0.51	0.25		0.61	0.5	0.71	0.55		0.27	0.4	0.39		0.51	0.6
																											2.93333	0.41	0.55	0.59		0.86	0.56		0.48	0.52	0.26		0.62	0.5	0.71	0.56		0.3	0.4	0.4		0.5	0.61
																											2.96667	0.4	0.56	0.6		0.85	0.56		0.48	0.51	0.27		0.62	0.49	0.72	0.55		0.31	0.42	0.39		0.49	0.6
																											3	0.41	0.54	0.59		0.85	0.56		0.46	0.5	0.27		0.63	0.52	0.72	0.53		0.29	0.41	0.38		0.5	0.58
																											3.03333	0.4	0.55	0.59		0.85	0.57		0.47	0.5	0.28		0.63	0.51	0.72	0.54		0.29	0.41	0.38		0.49	0.59
																											3.06667	0.4	0.55	0.58		0.85	0.56		0.49	0.5	0.27		0.62	0.52	0.73	0.54		0.31	0.4	0.4		0.48	0.61
																											3.1	0.41	0.54	0.59		0.85	0.56		0.45	0.51	0.26		0.65	0.53	0.74	0.54		0.28	0.44	0.37		0.5	0.59
																											3.13333	0.42	0.54	0.6		0.85	0.56		0.44	0.49	0.28		0.65	0.52	0.73	0.47		0.3	0.43	0.38		0.49	0.6
																											3.16667	0.41	0.54	0.59		0.85	0.56		0.45	0.49	0.28		0.65	0.52	0.74	0.51		0.31	0.44	0.39		0.47	0.6
																											3.2	0.41	0.52	0.59		0.86	0.57		0.47	0.5	0.28		0.65	0.53	0.74	0.5		0.31	0.44	0.4		0.48	0.61
																											3.23333	0.42	0.53	0.59		0.86	0.58		0.47	0.51	0.27		0.66	0.51	0.74	0.49		0.3	0.45	0.4		0.49	0.61
																											3.26667	0.41	0.53	0.58		0.86	0.57		0.47	0.51	0.27		0.67	0.52	0.74	0.51		0.3	0.43	0.4		0.51	0.62
																											3.3	0.42	0.54	0.57		0.86	0.57		0.46	0.5	0.25		0.68	0.54	0.74	0.52		0.3	0.44	0.39		0.52	0.62
																											3.33333	0.43	0.54	0.58		0.86	0.58		0.47	0.51	0.27		0.67	0.54	0.74	0.51		0.31	0.43	0.39		0.53	0.62
																											3.36667	0.43	0.54	0.59		0.86	0.57		0.47	0.52	0.23		0.68	0.52	0.73	0.5		0.31	0.42	0.37		0.54	0.62
																											3.4	0.44	0.56	0.57		0.87	0.57		0.5	0.51	0.26		0.69	0.53	0.74	0.51		0.3	0.41	0.39		0.55	0.63
																											3.43333	0.43	0.55	0.56		0.86	0.58		0.48	0.51	0.28		0.67	0.53	0.73	0.52		0.31	0.4	0.38		0.53	0.62
																											3.46667	0.44	0.54	0.58		0.86	0.58		0.47	0.5	0.25		0.67	0.54	0.74	0.52		0.29	0.4	0.38		0.52	0.63
																											3.5	0.43	0.54	0.58		0.87	0.57		0.47	0.49	0.25		0.68	0.55	0.73	0.52		0.31	0.42	0.39		0.52	0.63
[truncated: 57 more columns]

## Sheet: Figure 3
Statistical analysis																			Raw data Fig. 3b Summary Single Molecule Analysis										Raw data Fig. 3g Representative FRAP/FRET intensity curves [a.u.] for WT/R286W						Raw data Fig.3h FRET efficiency [%] of FtsA WT and FtsA R286W
Fig. 3b	Single Molecule Lifetime								Fig. 3b	Single Molecule Diffusion Constant									Concentration [µM]	Mean Lifetime WT	sd Lifetime WT	Mean Lifetime R286W	sd Lifetime R286W						Time [s]	Norm. Int. FRAP curve WT	Norm. Int. FRET curve WT	Norm. Int. FRAP curve R286W	Norm. Int. FRET curve R286W		Concentration [µM]	FtsA WT mean	FtsA WT sd	FtsA WT + Z mean	FtsA WT + Z sd	FtsA WT + N mean	FtsA WT + N sd	FtsA WT + Z&N mean	FtsA WT + Z&N sd	FtsA R286W mean	FtsA R286W sd	FtsA R286W + Z mean	FtsA R286W + Z sd	FtsA R286w + N mean	FtsA R286W + N sd
	0.1µM		0.2µM		0.4µM		0.8µM			0.1µM		0.2µM		0.4µM		0.8µM			0.1	19.4	3.92258	2.63333	0.457991						0	0.96	1.04	1.01	0.99		0.1	8.3555	4.4273	7.84885	3.61557	8.59	2.85	15.28	1.44259	1.3448	1.1899	2.25371	0.405221	9.23301	6.59749
	FtsA WT	FtsA R286W	FtsA WT	FtsA R286W	FtsA WT	FtsA R286W	FtsA WT	FtsA R286W		FtsA WT	FtsA R286W	FtsA WT	FtsA R286W	FtsA WT	FtsA R286W	FtsA WT	FtsA R286W		0.2	21.1667	6.37303	7.3	3.10617						1	0.97	1.01	1.01	0.98		0.2	16.6897	6.4431	12.5828	4.01711	12.68	4.62	17.79	0.957114	4.1052	2.8849	5.53288	2.04948	18.4881	4.86848
Exp. 1	15.6	1.99	13.2	3.32	28.7	8.16	37.6	15.6	Exp. 1	0.166019	0.49794	0.083904	0.189331	0.013021	0.136287	0.0048238	0.060018		0.4	26.3333	1.91891	8.36333	2.56375						2	0.98	1.13	1.01	0.99		0.4	22.2717	5.8902	17.7412	6.76973	27.29	7.13	30.168	9.63789	7.8937	2.8017	17.1529	8.40089	21.2627	6.98379
Exp. 2	17.8	2.89	21.5	7.68	24	11.6	32.6	10.9	Exp. 2	0.079918	0.39314	0.049848	0.166208	0.009588	0.07182	0.0025051	0.063564		0.8	35.1333	2.04179	14.1	2.26421						3	0.99	1.01	1	1		0.8	31.1666	9.921	27.1326	10.2916	29.89	5.76	34.2167	1.13153	13.3594	4.5857	19.7039	12.0454	21.2077	5.64349
Exp. 3	24.8	3.02	28.8	10.9	26.3	5.33	35.2	15.8	Exp. 3	0.16097	0.349601	0.024759	0.203346	0.022499	0.1951	0.0035276	0.039079												4	1	1	1	1
Mean	19.4	2.63333	21.1667	7.3	26.3333	8.36333	35.1333	14.1	Mean	0.135636	0.41356	0.052837	0.186295	0.015036	0.134402	0.00361883	0.0542203		Concentration [µM]	Mean Dcoeff WT	sd Dcoeff WT	Mean Dcoeff R286W	sd Dcoeff R286W						5	0.2	2.14	0.22	1.29		Raw data Fig.3i Off binding rates [s] of FtsA WT and FtsA R286W
sd	3.92258	0.457991	6.37303	3.10617	1.91891	2.56375	2.04179	2.26421	sd	0.0394522	0.0622568	0.0242382	0.0153128	0.00546008	0.0503465	0.000948801	0.010804		0.1	0.136	0.039	0.414	0.062						6	0.23	2.04	0.34	1.24		Concentration [µM]	FtsA WT mean	FtsA WT sd	FtsA WT + Z mean	FtsA WT + Z sd	FtsA WT + N mean	FtsA WT + N sd	FtsA WT + Z&N mean	FtsA WT + Z&N sd	FtsA R286W mean	FtsA R286W sd	FtsA R286W + Z mean	FtsA R286W + Z sd	FtsA R286w + N mean	FtsA R286W + N sd
n	3	3	3	3	3	3	3	3	n	3	3	3	3	3	3	3	3		0.2	0.053	0.024	0.186	0.015						7	0.24	2.02	0.43	1.21		0.1	0.0543793	0.0253495	0.0428386	0.00856061	0.0320334	0.0214245	0.0179914	0.00927943	0.326289	0.0764585	0.203997	0.128121	0.0619702	0.0247436
	0.1µM	0.2µM	0.4µM	0.8µM						0.1µM	0.2µM	0.4µM	0.8µM						0.4	0.015	0.005	0.134	0.05						8	0.26	1.99	0.5	1.19		0.2	0.0442773	0.0162162	0.05017	0.0254549	0.026023	0.0167313	0.0127986	0.00639162	0.251263	0.0750909	0.226979	0.13661	0.170974	0.11319
F-Test	0.0268979	0.383905	0.718129	0.896964					F-Test	0.573037	0.570533	0.0232494	0.0153066						0.8	0.004	0.001	0.054	0.011						9	0.27	1.98	0.55	1.17		0.4	0.0375014	0.0124578	0.0501928	0.0229371	0.0195674	0.00443299	0.017354	0.00691851	0.373825	0.241686	0.17936	0.0749589	0.179873	0.0900524
p-value	0.00387278	0.0505354	0.00136504	0.000618284					p-value	0.00595445	0.00275679	0.0290133	0.0027334																10	0.29	1.84	0.58	1.15		0.8	0.0396158	0.0189923	0.0562306	0.0164994	0.0276539	0.00531525	0.02785	0.0062695	0.386465	0.259989	0.160874	0.071138	0.188129	0.131015
																			Raw data Fig. 3b Single Molecule diffusion coefficients_All measured Dcoeffs										11	0.3	1.87	0.64	1.14
Fig. 3g	FRET Analysis. Changes of FtsA WT																		100nM WT	200nM WT	400nM WT	800nM WT	100nM R286W	200nM R286W	400nM R286W	800nM R286W			12	0.31	1.87	0.68	1.13		Raw data Fig.3j Diffusion Coefficient [µm2/s] of FtsA WT and FtsA R286W
	0.1µM				0.2µM				0.4µM				0.8µM						Diffusion coefficient [µm2/s]										13	0.32	1.82	0.72	1.13		Concentration [µM]	FtsA WT mean	FtsA WT sd	FtsA WT + Z mean	FtsA WT + Z sd	FtsA WT + N mean	FtsA WT + N sd	FtsA WT + Z&N mean	FtsA WT + Z&N sd	FtsA R286W mean	FtsA R286W sd	FtsA R286W + Z mean	FtsA R286W + Z sd	FtsA R286w + N mean	FtsA R286W + N sd
	FtsA WT	FtsA WT + FtsZ	FtsA WT + FtsN	FtsA WT + FtsN&Z	FtsA WT	FtsA WT + FtsZ	FtsA WT + FtsN	FtsA WT + FtsN&Z	FtsA WT	FtsA WT + FtsZ	FtsA WT + FtsN	FtsA WT + FtsN&Z	FtsA WT	FtsA WT + FtsZ	FtsA WT + FtsN	FtsA WT + FtsN&Z			1.17489	1.45137	1.38655	1.1336	1.94301	1.73701	1.69848	0.0480084			14	0.33	1.78	0.75	1.11		0.1	0.0268162	0.0177344	0.0168584	0.0113414	0.016095	0.0100803	0.0117565	0.00721464	0.0519691	0.0341644	0.0057199	0.00630762	0.0724826	0.095702
Exp.1	3.76	6.57	6.72	16.28	12.5451	9.62	7.76	17.94	20.0381	14.3104	18.29	16.6357	22.0733	12.4935	31.43	35.67			1.09535	1.39289	1.13164	1.1112	1.93176	1.45083	1.33946	0.313798			15	0.34	1.74	0.77	1.12		0.2	0.017656	0.0154603	0.00811686	0.0133325	0.0132088	0.00282384	0.00776283	0.00431086	0.153558	0.20262	0.0180864	0.0115613	0.0749219	0.0280401
Exp.2	7.55	6.5	4.4	16.32	13.6205	10.06	9.38	16.55	14.1696	10.1809	25.7686	39.691	13.396	16.66	19.29	32.91			1.07456	0.3269	1.12241	1.10974	1.89003	1.3992	1.1627	0.034125			16	0.34	1.75	0.78	1.11		0.4	0.00938082	0.0129101	0.00092798	0.000830994	0.00174245	0.000943198	0.00131406	0.00112209	0.135178	0.0780747	0.0304709	0.0399007	0.0456821	0.035961
Exp.3	10.17	9.88	8.5	13.24	23.1255	7.68708	9.72	18.88	22.7535	12.8	38.25	38.87	20.668	27.46	27.41	34.07			0.61136	0.2423	1.10983	0.86374	1.72802	1.33934	1.14841	0.00705623			17	0.35	1.74	0.81	1.09		0.8	0.000822604	0.00172876	0.000198105	0.00020658	0.000277536	0.000357725	0.00154919	0.00109752	0.113631	0.0652897	0.0158874	0.0143462	0.0438753	0.0213063
Exp.4	4.29	2.2	12.27		15.9034	8.23027	17.91		18.0753	13.31	26.86	25.4755	26.4133	38.0613	38.46				0.38988	0.21181	1.10764	0.74297	1.61309	1.22759	1.13548	0.00157028			18	0.36	1.72	0.84	1.09
Exp.5	7.26	3.71	11.05		35.2887	11.2999	18.65		29.6326	28.4137			37.0278	40.9882	31.92				0.34637	0.20537	1.09631	0.53604	1.57709	1.19721	1.11879	0.00859149			19	0.37	1.67	0.83	1.08
Exp.6	0.21	8.44			3.66188	17.8			8.15261	27.4325			32.4843		30.83				0.3317	0.19022	1.09187	0.46228	1.51419	1.18691	1.11167	0.00813326			20	0.38	1.64	0.85	1.07
Exp.7	1.76	12.37			16.2406	18.0125			28.0478				30.0131						0.26917	0.15868	1.09032	0.41186	1.50836	1.13285	1.09986	1.07935			21	0.39	1.63	0.85	1.08
Exp.8	4.72	8.44			14.1372	17.9524			23.0385				24.867						0.26395	0.15226	1.01816	0.34331	1.4889	1.126	1.09952	0.00921176			22	0.39	1.58	0.87	1.06
Exp.9	6.92	4.94			18.2893				33.2179				39.7785						0.24135	0.13807	0.52935	0.33058	1.46653	1.12533	1.09883	0.0059017			23	0.41	1.54	0.88	1.06
Exp.10	13.76	15.43			15.9784				19.6313				18.7395						0.22569	0.13231	0.34063	0.32075	1.43159	1.12134	1.09231	1.04914			24	0.42	1.53	0.88	1.05
Exp.11	9.29				19.77				21.29				30.23						0.2204	0.13218	0.25419	0.31545	1.3894	1.11813	1.06734	0.00333364			25	0.42	1.56	0.89	1.05
Exp.12	4.87				11.7026				25.206				34.7335						0.20956	0.13099	0.24054	0.28435	1.37271	1.11056	1.06071	0.02404			26	0.43	1.52	0.9	1.07
Exp.13	4.45				10.317				19.5063				40.4259						0.20662	0.1305	0.20625	0.2749	1.29873	1.1058	1.05934	0.0100401			27	0.44	1.46	0.91	1.06
Exp.14	13.21				16.0594				26.9799				37.6769						0.20098	0.12855	0.13078	0.2746	1.29591	1.10488	1.05636	1.07855			28	0.45	1.49	0.9	1.05
Exp.15	14.431				16.1483				18.8071				18.1294						0.1997	0.1173	0.12237	0.26969	1.26924	1.09301	1.04651	1.04985			29	0.46	1.42	0.93	1.04
Exp.16	8.40861				20.1063				24.4323				45.4948						0.19951	0.11692	0.12042	0.26782	1.26769	1.0701	1.04529	0.00352605			30	0.46	1.39	0.93	1.07
Exp.17	16.0934				16.6859				23.4064				48.5882						0.19631	0.11687	0.11513	0.26748	1.24268	1.05079	1.03322	0.00396142			31	0.46	1.38	0.92	1.04
Exp.18	13.56																		0.1934	0.11428	0.11424	0.26607	1.24106	0.860178	1.02721	1.07			32	0.47	1.37	0.96	1.05
Exp.19	9.43941																		0.19085	0.11317	0.10793	0.26485	1.19484	0.846142	1.02612	0.0367093			33	0.47	1.45	0.94	1.04
Mean	8.11329	7.848	8.588	15.28	16.4459	12.5828	12.684	17.79	22.1403	17.7412	27.2922	30.168	30.6317	27.1326	29.89	34.2167			0.18311	0.11312	0.09833	0.26421	1.19433	0.782743	1.02132	0.0454228			34	0.48	1.33	0.95	1.05
sd	4.43017	3.79071	2.85149	1.44259	6.32635	4.26079	4.62281	0.957114	5.73844	7.31214	7.13479	9.63789	9.8597	11.2739	5.76384	1.13153			0.18245	0.10897	0.09708	0.26224	1.16167	0.780285	0.821978	0.0121811			35	0.48	1.41	0.94	1.06
n	19	10	5	3	17	8	5	3	17	6	4	4	17	5	6	3			0.17598	0.10713	0.08761	0.25921	1.15142	0.737022	0.618007	0.0054191			36	0.5	1.38	0.95	1.05
	0.1µM				0.2µM				0.4µM				0.8µM						0.17062	0.1063	0.08625	0.25762	1.14971	0.724285	0.614852	0.00602632			37	0.48	1.32	0.96	1.04
	WT/WT+ FtsZ	WT/WT+ FtsN	WT/WT+ FtsN/Z		WT/WT+ FtsZ	WT/WT+ FtsN	WT/WT+ FtsN/Z		WT/WT+ FtsZ	WT/WT+ FtsN	WT/WT+ FtsN/Z		WT/WT+ FtsZ	WT/WT+ FtsN	WT/WT+ FtsN/Z				0.16938	0.10602	0.07919	0.25691	1.14094	0.723535	0.612352	0.000466274			38	0.48	1.39	0.96	1.04
F-Test	0.710746	0.514688	0.277607		0.340577	0.701307	0.0634679		0.32598	0.327715	0.0774746		0.477201	0.297711	0.0368014				0.16863	0.10595	0.07541	0.25369	1.133	0.684231	0.60777	1.0817			39	0.51	1.29	0.97	1.04
p-value	0.877788	0.829564	0.0153842		0.146223	0.252391	0.731574		0.167262	0.159944	0.053022		0.527508	0.869488	0.558103				0.16141	0.10576	0.0557	0.25167	1.13136	0.677851	0.607251	0.00716521			40	0.51	1.42	0.96	1.04
																			0.16048	0.10551	0.05249	0.25143	1.12946	0.672632	0.604058	0.00839209			41	0.51	1.25	0.96	1.05
																			0.15883	0.10482	0.05206	0.2499	1.12775	0.672584	0.599584	0.00172118			42	0.52	1.48	0.96	1.05
Fig. 3h	FRET Analysis. Changes of FtsA R286W																		0.15519	0.10451	0.05205	0.24886	1.11835	0.654762	0.596657	0.00728162			43	0.53	1.3	0.96	1.03
	0.1µM				0.2µM				0.4µM				0.8µM						0.15498	0.10429	0.0462	0.24545	1.11287	0.654299	0.534314	0.00450447			44	0.53	1.29	0.96	1.03
	FtsA R286W	FtsA R286W + FtsZ	FtsA R286W + FtsN	FtsA R286W + FtsN&Z	FtsA R286W	FtsA R286W + FtsZ	FtsA R286W + FtsN	FtsA R286W + FtsN&Z	FtsA R286W	FtsA R286W + FtsZ	FtsA R286W + FtsN	FtsA R286W + FtsN&Z	FtsA R286W	FtsA R286W + FtsZ	FtsA R286W + FtsN	FtsA R286W + FtsN&Z			0.14961	0.10397	0.045	0.24453	1.11038	0.586959	0.520083	0.5			45	0.54	1.35	0.96	1.03
Exp.1	1.17589	2.75	15.83	22.55	1.26497	8.50429	9.44	12.4	10.6394	5.4971	32.24	35.49	12.339	10.2582	13.4	21.76			0.14832	0.10379	0.04121	0.24432	1.10636	0.550991	0.518571	0.00287288			46	0.55	1.27	0.96	1.04
Exp.2	0.39769	1.76	2.64	24.49	2.19301	3.88773	17.49	18.24	6.3301	5.74108	15.7	19.13	10.3826	7.4381	29.21	28.73			0.14786	0.10207	0.03848	0.24419	1.09285	0.547564	0.502792	0.00766724			47	0.56	1.27	0.96	1.04
Exp.3	0.465926			8.38	0.759167	5.4971	21.95	25.5	6.91998	26.68	10.51	25.1	9.5756	28.9	20	38.12			0.14758	0.1006	0.03779	0.24351	1.0766	0.544185	0.487541	0.00616244			48	0.56	1.25	0.95	1.03
Exp.4	1.74162				1.88315	5.74108	20.77	29.15	4.59285	15.64	25.72	25.18	12.8517	30.4213	22.22	36.94			0.1469	0.09937	0.03767	0.24282	1.07522	0.540477	0.462212	1.16854			49	0.56	1.2	0.97	1.04
Exp.5	0.628839				10.7752	8	22.79	25.31	8.43433	21.3945	23.33	31.96	9.68469	16.7934		27.65			0.14185	0.09928	0.03745	0.24197	1.06989	0.504864	0.460317	0.0109643
Exp.6	1.41912				3.86114	2.83		23.76	10.6522	27.9645	20.09	28.92	16.1843	40.7941		30.5			0.14155	0.0989	0.037	0.23904	1.06602	0.488382	0.458877	0.0103458
Exp.7	1.17789				3.8	2.44852			8.73217	24.4442		29.56	7.58674	31.8831					0.14096	0.09804	0.03444	0.23434	1.05558	0.481046	0.458143	0.00193537
Exp.8	1.74809				1.46572	7.3543			4.13			28.76	9.78855						0.14076	0.09702	0.03229	0.23409	1.02676	0.468694	0.44353	1.06944
Exp.9	0.775522				4.43853	20.1692			3.3348				15.3057						0.13968	0.09575	0.03163	0.2305	1.00217	0.462999	0.442685	1.04141
Exp.10	0.465926				6.77274				9.45241				21.0928						0.13949	0.09494	0.02991	0.23011	0.954379	0.457206	0.432628	1.05273
Exp.11	4.79635				3.19601				12.4055				16.9141						0.13644	0.09489	0.02671	0.22921	0.947233	0.442224	0.423114	0.0577568
Exp.12					4.31043				9.2856				9.22542						0.13498	0.09449	0.02653	0.22527	0.945847	0.435671	0.422909	0.0305451
Exp.13					8.6476				6.32742				22.7409						0.13391	0.09213	0.02231	0.21146	0.933322	0.433571	0.415118	0.173998
Exp.14									12.0202										0.13289	0.08926	0.02071	0.20823	0.933252	0.422992	0.405036	0.00280436
Mean	1.3448	2.255	9.235	18.4733	4.1052	7.15914	18.488	22.3933	8.08978	18.1945	21.265	28.0125	13.3594	23.784	21.2075	30.6167			0.13244	0.08807	0.0199	0.20767	0.927901	0.420782	0.402244	0.205857
sd	1.18987	0.495	6.595	7.18087	2.8849	5.03569	4.86955	5.51959	2.79089	8.7798	6.9831	4.61895	4.58565	11.4902	5.64536	5.58419			0.13224	0.08789	0.0197	0.20578	0.911943	0.416398	0.401975	1.07502
n	11	2	2	3	13	9	5	6	14	7	6	8	13	7	4	6			0.13149	0.08785	0.01947	0.20048	0.905505	0.413519	0.400108	1.04492
	0.1µM				0.2µM				0.4µM				0.8µM						0.13127	0.08742	0.01803	0.19402	0.843736	0.411172	0.386318	0.0422702
	R286W/R286W+ FtsZ	R286W/R286W+ FtsN	R286W/R286W+ FtsN/Z		R286W/R286W+ FtsZ	R286W/R286W+ FtsN	R286W/R286W+ FtsN/Z		R286W/R286W+ FtsZ	R286W/R286W+ FtsN	R286W/R286W+ FtsN/Z		R286W/R286W+ FtsZ	R286W/R286W+ FtsN	R286W/R286W+ FtsN/Z				0.13041	0.08637	0.01724	0.19123	0.798812	0.40927	0.38613	0.0652796
F-Test	0.825639	4.25247e-05	1.28033e-05		0.0712999	0.0976334	0.0436472		0.000430921	0.00452814	0.0920626		0.00513267	0.378529	0.445532				0.12828	0.08594	0.0148	0.18921	0.770497	0.39489	0.384713	0.0772645
p-value	0.348233	0.0063472	1.47244e-05		0.101393	1.90735e-06	7.59382e-08		0.00140011	2.02579e-05	1.32059e-10		0.0138576	0.018003	3.60411e-06				0.12807	0.08512	0.01453	0.18802	0.767632	0.388788	0.372569	0.00995867
																			0.12683	0.0844	0.01391	0.18713	0.76715	0.386257	0.372232	0.00239722
																			0.12478	0.08356	0.01365	0.18419	0.762044	0.384104	0.365183	0.442494
Fig. 3h	FRET Analysis. Comparison FtsA WT & FtsA R286W																		0.12333	0.08323	0.01354	0.1833	0.740388	0.38353	0.364692	0.17608
	0.1µM				0.2µM				0.4µM				0.8µM						0.12203	0.08297	0.01342	0.17721	0.723902	0.366286	0.360744	0.00756423
	WT/R286W	WT + Z/R286W + Z	WT + N/R286W + N	WT + Z&N/R286W + Z&N	WT/R286W	WT + Z/R286W + Z	WT + N/R286W + N	WT + Z&N/R286W + Z&N	WT/R286W	WT + Z/R286W + Z	WT + N/R286W + N	WT + Z&N/R286W + Z&N	WT/R286W	WT + Z/R286W + Z	WT + N/R286W + N	WT + Z&N/R286W + Z&N			0.11982	0.08281	0.01307	0.17422	0.693969	0.365866	0.36033	0.0419434
F-Test	0.000203293	0.27039	0.0860118	0.0775851	0.00961312	0.687685	0.922142	0.0732374	0.0129231	0.72811	0.822925	0.0707548	0.0114163	0.924705	0.88364	0.0990704			0.11891	0.08255	0.01307	0.17201	0.692838	0.365387	0.359516	0.035385
p-value	4.84113e-05	0.0864004	0.884342	0.570873	7.94863e-07	0.0408996	0.122099	0.246528	6.12415e-09	0.928262	0.269804	0.642913	4.68117e-06	0.656801	0.0684578	0.362132			0.11823	0.08231	0.01278	0.17127	0.685392	0.363872	0.358854	1.05207
																			0.11807	0.08231	0.01214	0.17096	0.664844	0.357904	0.358462	0.00604656
																			0.11748	0.08162	0.012	0.16971	0.63465	0.355483	0.357869	0.040631
																			0.11686	0.08068	0.01156	0.16718	0.628922	0.353851	0.356423	0.0027176
Fig. 3i	Off binding rate analysis. Changes of FtsA WT																		0.11675	0.0806	0.01136	0.16574	0.617834	0.347701	0.355582	0.0106249
	0.1µM				0.2µM				0.4µM				0.8µM						0.11667	0.08031	0.01133	0.16311	0.610279	0.345099	0.354469	0.0447286
	FtsA WT	FtsA WT + FtsZ	FtsA WT + FtsN	FtsA WT + FtsN&Z	FtsA WT	FtsA WT + FtsZ	FtsA WT + FtsN	FtsA WT + FtsN&Z	FtsA WT	FtsA WT + FtsZ	FtsA WT + FtsN	FtsA WT + FtsN&Z	FtsA WT	FtsA WT + FtsZ	FtsA WT + FtsN	FtsA WT + FtsN&Z			0.11667	0.07995	0.01101	0.16137	0.600559	0.342683	0.351483	0.00410082
Exp.1	0.0470971	0.0442075	0.00902301	0.00771536	0.0719556	0.0306111	0.0401315	0.0220956	0.0378092	0.0251015	0.0232122	0.0207185	0.0682202	0.0419694	0.0209954	0.0200061			0.11611	0.07968	0.01085	0.16131	0.569455	0.341951	0.350562	0.00772039
Exp.2	0.0240043	0.0605736	0.0672344	0.00749856	0.0394036	0.0253265	0.0176014	0.00935336	0.0223337	0.0261976	0.012236	0.00806282	0.0447551	0.0473672	0.0263978	0.0243176			0.11565	0.07924	0.01079	0.15697	0.555671	0.339649	0.348495	0.0116255
Exp.3	0.0305983	0.0411776	0.0130207	0.0187957	0.0276853	0.0481309	0.0102579	0.0070039	0.028973	0.0865895	0.0226241	0.0141324	0.0254684	0.0793552	0.0273821	0.0278755			0.11501	0.0791	0.01022	0.15696	0.53057	0.331705	0.347376	0.00426088
Exp.4	0.0373568	0.0348591	0.0438617	0.0307037	0.0592283	0.0618041	0.0583457	0.0199323	0.0297478	0.0596974	0.0231748	0.0122379	0.0253159		0.0358405	0.0281351			0.11462	0.07899	0.01018	0.15694	0.527188	0.328385	0.346298	1.04601
Exp.5	0.0525876	0.0363764	0.0270269	0.0252435	0.0163315	0.0384767	0.00811866	0.00489248	0.0224379	0.0533782	0.0165897	0.0295488	0.036151			0.0389156			0.11209	0.07841	0.0101	0.15596	0.520499	0.323819	0.345794	0.023694
Exp.6	0.0417346	0.0337351			0.0154225	0.106424	0.0180955	0.00567373	0.0338888			0.0194234	0.029534						0.11105	0.07839	0.01007	0.15533	0.508177	0.320803	0.345094	1.05708
Exp.7	0.0577244	0.0404038			0.0410719	0.0404162	0.0296105	0.016567	0.0383085				0.0293997						0.11017	0.07808	0.00967	0.15515	0.50323	0.318722	0.341046	0.727393
Exp.8	0.0550224	0.0513753			0.0401512			0.0168704	0.0421751				0.0341906						0.10982	0.07719	0.00963	0.15384	0.500962	0.306718	0.340473	0.0154359
Exp.9	0.0207865				0.0278799				0.0580899				0.0340968						0.10931	0.07706	0.00954	0.15375	0.490504	0.303996	0.339081	0.00132191
Exp.10	0.0449963				0.024648				0.0476701				0.0864536						0.10776	0.0766	0.00953	0.1503	0.485862	0.303729	0.337212	0.0208316
Exp.11	0.0680614				0.0438715				0.0357645				0.0682942						0.1073	0.07654	0.0095	0.14813	0.483004	0.30243	0.336099	0.00833551
Exp.12	0.036404				0.0407427				0.0365504				0.0646251						0.10682	0.07626	0.00925	0.14623	0.46433	0.301562	0.33416	0.00499191
Exp.13	0.0493027				0.0579321				0.0260888				0.0169206						0.10638	0.07625	0.00921	0.1462	0.44834	0.300681	0.333552	1.03412
Exp.14	0.0445162				0.0389017				0.0532513				0.0242553						0.10607	0.07625	0.00866	0.14374	0.446696	0.298823	0.332438	1.03797
Exp.15	0.0658563				0.0384508				0.0245547				0.0299073						0.10605	0.07589	0.00862	0.1421	0.439551	0.296383	0.331715	0.0354218
Exp.16	0.105747				0.0503893				0.023239				0.0305998						0.10573	0.07504	0.00852	0.1409	0.438933	0.294883	0.329093	0.00838861
Exp.17	0.0756597				0.0547817				0.0648679				0.0300872						0.10513	0.07503	0.00852	0.13999	0.434231	0.293408	0.328047	0.5
Exp.18	0.121372				0.0518039				0.0492752				0.0191063						0.10503	0.07478	0.00847	0.13915	0.423802	0.28996	0.326788	0.0441904
Exp.19					0.0771212								0.0553185						0.10492	0.07436	0.00837	0.13908	0.423028	0.289788	0.324676	0.0256898
Exp.20					0.0646985														0.10302	0.07406	0.00826	0.1388	0.419278	0.289565	0.32409	0.036555
Exp.21					0.0599526														0.10212	0.07371	0.00815	0.13843	0.405253	0.28785	0.323957	0.0121793
Exp.22					0.0488505														0.10158	0.0735	0.00797	0.1376	0.397672	0.287632	0.323846	0.00868487
Exp.23					0.0289178														0.10122	0.07337	0.00795	0.13709	0.389382	0.286691	0.32364	0.0186088
Exp.24					0.042462														0.10075	0.07307	0.00791	0.13297	0.3673	0.283222	0.321682	0.00079967
Mean	0.0543793	0.0428386	0.0320334	0.0179914	0.0442773	0.05017	0.026023	0.0127986	0.0375014	0.0501928	0.0195674	0.017354	0.0396158	0.0562306	0.0276539	0.02785			0.10012	0.07284	0.00778	0.13235	0.364227	0.281596	0.319656	0.0453533
sd	0.0253495	0.00856061	0.0214245	0.00927943	0.0158792	0.0254549	0.0167313	0.00639162	0.0124578	0.0229371	0.00443299	0.00691851	0.0189923	0.0164994	0.00531525	0.0062695			0.09967	0.0728	0.00778	0.13147	0.360389	0.281249	0.316738	0.00425849
n	18	8	5	5	24	7	7	8	18	5	5	6	19	3	4	5			0.09915	0.07274	0.00771	0.12603	0.354437	0.280099	0.316619	1.03775
	0.1µM				0.2µM				0.4µM				0.8µM						0.09884	0.07239	0.00757	0.12548	0.339608	0.273711	0.315983	0.00254401
	WT/WT+ FtsZ	WT/WT+ FtsN	WT/WT+ FtsN/Z		WT/WT+ FtsZ	WT/WT+ FtsN	WT/WT+ FtsN/Z		WT/WT+ FtsZ	WT/WT+ FtsN	WT/WT+ FtsN/Z		WT/WT+ FtsZ	WT/WT+ FtsN	WT/WT+ FtsN/Z				0.09856	0.07213	0.00741	0.12176	0.336231	0.273217	0.315913	0.0209262
F-Test	0.0090694	0.966298	0.0868815		0.0615145	0.644531	0.0251418		0.0363954	0.0786349	0.249048		0.726077	0.0808346	0.0602715				0.09765	0.07182	0.00729	0.11995	0.334633	0.268938	0.315881	1.06222
p-value	0.239211	0.100044	0.00664487		0.47853	0.0160624	1.03272e-05		0.133206	0.00646987	0.00154728		0.187216	0.245855	0.20449				0.09762	0.07159	0.00721	0.11956	0.322383	0.2677	0.312542	0.0248106
																			0.09749	0.07146	0.00703	0.11756	0.321747	0.26408	0.311351	0.131019
																			0.09748	0.07135	0.00702	0.11555	0.316183	0.262745	0.310623	0.00218247
Fig. 3i	Off binding rate analysis. Changes of FtsA R286W																		0.09712	0.07102	0.00702	0.11545	0.315621	0.262156	0.309637	0.0172838
	0.1µM				0.2µM				0.4µM				0.8µM						0.09689	0.07081	0.00693	0.11285	0.308522	0.261014	0.30953	1.04081
	FtsA R286W	FtsA R286W + FtsZ	FtsA R286W + FtsN	FtsA R286W + FtsN&Z	FtsA R286W	FtsA R286W + FtsZ	FtsA R286W + FtsN	FtsA R286W + FtsN&Z	FtsA R286W	FtsA R286W + FtsZ	FtsA R286W + FtsN	FtsA R286W + FtsN&Z	FtsA R286W	FtsA R286W + FtsZ	FtsA R286W + FtsN	FtsA R286W + FtsN&Z			0.09682	0.07051	0.00683	0.10934	0.304615	0.259209	0.308968	0.00680081
Exp.1	0.318275	0.108218	0.058414	0.110784	0.264651	0.223976	0.0512931	0.0298396	0.798736	0.133602	0.151451	0.0383218	0.603946	0.288435	0.0735334	0.0384786			0.09643	0.07022	0.0068	0.10865	0.300639	0.258481	0.308901	0.00523361
Exp.2	0.179014	0.338481	0.0336007	0.0581324	0.355412	0.414295	0.351371	0.205172	0.664973	0.229077	0.0476768	0.0770683	0.672725	0.114037	0.371515	0.221502			0.09557	0.06978	0.00654	0.10799	0.298018	0.256774	0.307889	0.00579061
Exp.3	0.412216	0.321852	0.093896	0.11285	0.300353	0.0928489	0.104993	0.0645103	0.653507	0.149391	0.291661	0.0463	0.726501	0.270774	0.119338	0.060254			0.09511	0.06885	0.00647	0.10694	0.294662	0.25628	0.30599	0.00189588
Exp.4	0.403068	0.0474373			0.168642	0.404767	0.176238	0.0484385	0.278453	0.238813	0.285248	0.242251	0.148095	0.111531		0.0577407			0.09489	0.06837	0.00642	0.10524	0.288739	0.256063	0.305665	0.00835439
Exp.5	0.319816				0.280115	0.138424		0.13466	0.156897	0.149011	0.100739	0.174535	0.566035	0.143755					0.09481	0.06823	0.00641	0.10167	0.28434	0.254999	0.303813	0.028223
Exp.6	0.325348				0.138404	0.0875633		0.111401	0.125378	0.114793	0.202465	0.0511963	0.0948776	0.139156					0.09463	0.06779	0.00633	0.09924	0.280571	0.25418	0.302107	0.308531
Exp.7									0.226389	0.330455		0.0505991	0.146264	0.136992					0.09462	0.0677	0.0063	0.09902	0.278656	0.254	0.300949	0.00411333
Exp.8									0.205448	0.0897358		0.116036	0.133278	0.0823152					0.09455	0.06755	0.00621	0.09815	0.275827	0.253144	0.300824	1.04365
Exp.9									0.254641			0.110693							0.09453	0.06746	0.00614	0.09805	0.261467	0.251429	0.300033	0.5
Mean	0.326289	0.203997	0.0619702	0.0939223	0.251263	0.226979	0.170974	0.0990038	0.373825	0.17936	0.179873	0.100778	0.386465	0.160874	0.188129	0.0944937			0.09408	0.06712	0.00612	0.09649	0.257397	0.248687	0.299725	1.11956
sd	0.0764585	0.128121	0.0247436	0.0253213	0.0750909	0.13661	0.11319	0.05948	0.241686	0.0749589	0.0900524	0.0651434	0.259989	0.071138	0.131015	0.0738103			0.09336	0.06697	0.0061	0.09486	0.256972	0.247833	0.29845	0.00204445
n	6	4	3	3	6	6	4	6	9	8	6	9	8	8	3	4			0.09331	0.06647	0.0061	0.09421	0.255971	0.244571	0.298182	0.00321627
	0.1µM				0.2µM				0.4µM				0.8µM						0.0933	0.06553	0.00606	0.09335	0.25494	0.244332	0.295752	0.00714172
	R286W/R286W+ FtsZ	R286W/R286W+ FtsN	R286W/R286W+ FtsN/Z		R286W/R286W+ FtsZ	R286W/R286W+ FtsN	R286W/R286W+ FtsN/Z		R286W/R286W+ FtsZ	R286W/R286W+ FtsN	R286W/R286W+ FtsN/Z		R286W/R286W+ FtsZ	R286W/R286W+ FtsN	R286W/R286W+ FtsN/Z				0.09326	0.06516	0.00604	0.09314	0.243154	0.242824	0.295644	1.05935
F-Test	0.252347	0.23959	0.249894		0.214993	0.343177	0.62146		0.00608886	0.050068	0.00124684		0.00289127	0.545328	0.0781241				0.09306	0.06511	0.00598	0.09149	0.237749	0.242674	0.293375	0.00780736
p-value	0.129824	0.00132747	0.00273195		0.734816	0.262224	0.00523242		0.05807	0.103537	0.00709462		0.043906	0.28291	0.0721473				0.09277	0.06506	0.0059	0.09125	0.231764	0.241854	0.293229	0.0478019
																			0.09258	0.06493	0.00587	0.08973	0.231603	0.241311	0.292252	1.04113
Fig. 3h	Off binding rate analysis. Comparison FtsA WT & FtsA R286W																		0.09253	0.06473	0.00586	0.08894	0.227988	0.240471	0.292231	0.00576994
	0.1µM				0.2µM				0.4µM				0.8µM						0.09213	0.0643	0.00585	0.08884	0.227763	0.239649	0.291896	0.000991347
	WT/R286W	WT + Z/R286W + Z	WT + N/R286W + N	WT + Z&N/R286W + Z&N	WT/R286W	WT + Z/R286W + Z	WT + N/R286W + N	WT + Z&N/R286W + Z&N	WT/R286W	WT + Z/R286W + Z	WT + N/R286W + N	WT + Z&N/R286W + Z&N	WT/R286W	WT + Z/R286W + Z	WT + N/R286W + N	WT + Z&N/R286W + Z&N			0.09196	0.06415	0.00582	0.08452	0.227657	0.238835	0.283587	0.00413428
F-Test	0.000223844	3.02571e-07	0.617075	0.0668999	2.08897e-08	0.000740689	0.000215497	6.54555e-06	1.67011e-17	0.0438408	3.54671e-05	0.000136744	1.66171e-15	0.135029	0.000204937	0.00029869			0.09179	0.06374	0.00582	0.08119	0.226316	0.238139	0.282666	0.147914
p-value	1.73342e-11	0.00896954	0.169286	0.0019214	1.44494e-12	0.0103235	0.0147703	0.0026898	6.72727e-06	0.00547624	0.00577632	0.0121873	8.80648e-06	0.0484268	0.0934628	0.119585			0.09153	0.06358	0.00577	0.07527	0.223503	0.237699	0.282302	0.095939
																			0.09153	0.06349	0.00573	0.07414	0.217388	0.236136	0.280913	0.0466917
																			0.09137	0.0632	0.00569	0.06833	0.215445	0.235659	0.280472	0.211674
Fig. 3j	Diffusion Coefficient Analysis. Changes of FtsA WT																		0.09019	0.06317	0.00562	0.06705	0.211898	0.232996	0.280319	0.0820279
	0.1µM				0.2µM				0.4µM				0.8µM						0.09017	0.06274	0.00561	0.06321	0.211297	0.232096	0.279967	0.00373561
	FtsA WT	FtsA WT + FtsZ	FtsA WT + FtsN	FtsA WT + FtsN&Z	FtsA WT	FtsA WT + FtsZ	FtsA WT + FtsN	FtsA WT + FtsN&Z	FtsA WT	FtsA WT + FtsZ	FtsA WT + FtsN	FtsA WT + FtsN&Z	FtsA WT	FtsA WT + FtsZ	FtsA WT + FtsN	FtsA WT + FtsN&Z			0.09015	0.06249	0.00559	0.05905	0.194102	0.230187	0.279138	0.031403
Exp.1	0.0557828	0.0100501	0.0203105	0.00337092	0.0100328	0.00841943	0.0140717	0.0104345	0.00166392	0.00180539	0.00153802	0.000797253	0.00729251	7.25775e-07	2.13854e-05	0.00213087			0.0894	0.06242	0.00549	0.05725	0.186762	0.229316	0.278948	0.0035767
Exp.2	0.00341822	0.00278854	0.000638774	0.00551755	0.046286	0.00410285	0.0135422	0.00282492	0.00720508	0.000921225	0.00296901	0.00208717	0.00021224	0.000483326	6.15862e-05	1.07356e-06			0.08934	0.06241	0.00544	0.05632	0.183382	0.228678	0.276072	0.076721
Exp.3	0.0186925	0.0170658	0.0118004	0.00934141	0.0382259	0.000487916	0.00880908	0.00582492	0.0334905	2.53611e-06	0.00228072	0.000939901	6.51699e-08	0.000110263	0.000133994	0.000602732			0.08879	0.0621	0.00541	0.05597	0.181474	0.228052	0.275866	0.0818606
Exp.4	0.0522216	0.0353348	0.0163701	0.0203134	0.000269331	0.0401194	0.0187957	0.0162213	6.06754e-07	1.48155e-07	0.00179734	0.000315621	0.000144497		0.00089318	0.00303589			0.08856	0.06189	0.00539	0.05526	0.177816	0.225399	0.273897	0.00212344
Exp.5	0.0244515	0.0296515	0.0313552	0.0202394	0.0365483	7.03368e-05	0.0136428	0.00588289	0.000485871	0.0019106	0.00012717	0.00344221	5.46758e-08			0.00197538			0.08822	0.06174	0.00537	0.05493	0.176562	0.224624	0.273621	0.5
Exp.6	0.0434018	0.00343983			0.026344	0.0026476	0.0114576	0.00374662	0.0128691			0.000302224	4.92669e-07						0.08816	0.0612	0.00529	0.05489	0.173693	0.224334	0.273595	0.322984
Exp.7	0.0483229	0.0251821			0.0182734	0.000970467	0.0121425	0.0053562	0.0153935				0.000275114						0.08724	0.06105	0.00526	0.05363	0.164269	0.22258	0.273367	0.0084345
Exp.8	0.036304	0.0113548			0.0508698			0.0118113	0.00031485				6.96469e-06						0.08655	0.06102	0.00523	0.05318	0.161297	0.221803	0.273122	0.0145443
Exp.9	0.00837594				0.00570373				0.00276076				4.32186e-05						0.08648	0.06092	0.00517	0.05312	0.150805	0.221537	0.270442	0.0150174
Exp.10	0.0025989				2.10643e-07				0.000260863				4.21648e-07						0.086	0.06068	0.00516	0.05268	0.150127	0.21727	0.268446	0.104961
Exp.11	0.00585058				0.0207707				0.00261169				6.76306e-05						0.08548	0.06056	0.00515	0.05203	0.148958	0.215668	0.267846	0.0595313
Exp.12	0.00468267				0.0410981				0.0179766				0.000141383						0.08521	0.0605	0.00509	0.05183	0.148429	0.214108	0.267631	0.5
Exp.13	0.0429452				0.025167				0.00391959				0.00092967						0.08505	0.05988	0.00509	0.05043	0.148406	0.213707	0.267601	1.07767
Exp.14	0.0311858				0.0277106				0.0491432				4.1521e-06						0.08498	0.05976	0.00507	0.04998	0.147902	0.212171	0.266618	0.0494457
Exp.15	0.0209481				1.76628e-05				0.0139778				0.00174658						0.0848	0.05956	0.00498	0.04975	0.142822	0.21196	0.266332	0.00590485
Exp.16	0.0144889				0.0110878				4.70976e-05				0.00100203						0.08458	0.05948	0.00497	0.04955	0.140207	0.210331	0.265689	0.012293
Exp.17	0.046551				0.00144009				0.00642844				0.000177853						0.08454	0.05939	0.00495	0.04954	0.127243	0.205885	0.265572	0.00313114
Exp.18	0.0224696				0.0213598				0.000305395				0.00336015						0.08453	0.05928	0.00493	0.04947	0.12522	0.20371	0.264946	0.5
Exp.19					0.0117877								0.000224449						0.0841	0.05922	0.0049	0.04933	0.119273	0.202499	0.264282	0.00196315
Exp.20					0.0147479														0.08246	0.05912	0.00489	0.04917	0.115379	0.200156	0.264119	0.00451219
Exp.21					0.00571483														0.08197	0.05895	0.00487	0.04893	0.114636	0.200065	0.263571	0.00291917
Exp.22					0.00922881														0.08176	0.05875	0.00484	0.04871	0.113752	0.195884	0.262762	0.0050329
Exp.23					4.3931e-06														0.08157	0.05859	0.00476	0.04844	0.113169	0.195655	0.261384	0.0756286
Exp.24					0.00105442														0.08147	0.05855	0.00476	0.04824	0.110815	0.19417	0.259045	0.00856064
Mean	0.0268162	0.0168584	0.016095	0.0117565	0.017656	0.00811686	0.0132088	0.00776283	0.00938082	0.00092798	0.00174245	0.00131406	0.000822604	0.000198105	0.000277536	0.00154919			0.08131	0.05823	0.00472	0.04764	0.109897	0.192969	0.257803	0.0108906
sd	0.0177344	0.0113414	0.0100803	0.00721464	0.0155256	0.0133325	0.00282384	0.00431086	0.0129101	0.000830994	0.000943198	0.00112209	0.00172876	0.00020658	0.000357725	0.00109752			0.08105	0.05821	0.00467	0.04717	0.10971	0.19006	0.257605	0.0128071
n	18	8	5	5	24	7	7	8	18	5	5	6	19	3	4	5			0.08066	0.05815	0.00458	0.04697	0.109136	0.189538	0.257241	0.0156762
	0.1µM				0.2µM				0.4µM				0.8µM						0.0806	0.05807	0.00455	0.04687	0.107421	0.188393	0.25723	1.05669
	WT/WT+ FtsZ	WT/WT+ FtsN	WT/WT+ FtsN/Z		WT/WT+ FtsZ	WT/WT+ FtsN	WT/WT+ FtsN/Z		WT/WT+ FtsZ	WT/WT+ FtsN	WT/WT+ FtsN/Z		WT/WT+ FtsZ	WT/WT+ FtsN	WT/WT+ FtsN/Z				0.08051	0.05735	0.00451	0.04685	0.105314	0.187141	0.255229	0.0351171
F-Test	0.275071	0.362352	0.125154		0.874571	0.000523589	0.00255321		0.000106099	0.000175681	4.85428e-05		0.0401296	0.0342108	0.496068				0.08045	0.05723	0.0045	0.04681	0.103183	0.185204	0.254147	1.08923
p-value	0.173244	0.22961	0.0905533		0.164449	0.471556	0.0951685		0.176662	0.220356	0.157463		0.557927	0.555023	0.401461				0.07987	0.05715	0.00449	0.04669	0.101474	0.184438	0.253351	0.00190065
																			0.07936	0.0571	0.00447	0.04669	0.100056	0.184366	0.252955	0.0128022
																			0.07916	0.05684	0.00445	0.04619	0.098088	0.183851	0.252855	0.0559039
Fig. 3j	Diffusion Coefficient Analysis. Changes of FtsA R286W																		0.07903	0.05681	0.00444	0.04618	0.0974662	0.183552	0.252543	0.00531929
	0.1µM				0.2µM				0.4µM				0.8µM						0.07899	0.05673	0.00428	0.04607	0.0966122	0.182647	0.250384	0.5
	FtsA R286W	FtsA R286W + FtsZ	FtsA R286W + FtsN	FtsA R286W + FtsN&Z	FtsA R286W	FtsA R286W + FtsZ	FtsA R286W + FtsN	FtsA R286W + FtsN&Z	FtsA R286W	FtsA R286W + FtsZ	FtsA R286W + FtsN	FtsA R286W + FtsN&Z	FtsA R286W	FtsA R286W + FtsZ	FtsA R286W + FtsN	FtsA R286W + FtsN&Z			0.0787	0.05669	0.00425	0.04592	0.0949067	0.18257	0.249898	0.00458888
Exp.1	0.0842965	0.000386176	0.207823	0.0153606	0.597414	0.0260901	0.0341224	0.0592211	0.181055	0.00970178	0.0277736	0.0388426	0.282294	0.0369046	0.0196444	0.00290458			0.07839	0.0566	0.00421	0.04582	0.0920988	0.181702	0.249702	0.00548687
Exp.2	0.0108821	0.000270084	0.00551741	0.0328493	0.0730544	0.0348701	0.0636864	0.0561692	0.0204579	0.000109826	0.0232076	0.00874106	0.0881568	0.00895046	0.0404799	0.00764464			0.07835	0.05656	0.00417	0.04581	0.0877118	0.180846	0.249558	1.09334
Exp.3	0.00672546	0.0157405	0.00410719	0.0210337	0.0748616	0.0240188	0.100536	0.0372733	0.0270992	0.0256876	0.0309679	0.00430918	0.0672367	0.0146529	0.0715017	0.0138478			0.07832	0.05633	0.00414	0.04575	0.085333	0.17933	0.24854	0.00153966
Exp.4	0.0857916	0.00648279			0.0325971	0.0148462	0.101343	0.0224608	0.105292	0.00084661	0.125425	0.000380489	0.0730036	0.00383941		0.00370433			0.07832	0.05576	0.00408	0.04549	0.0836685	0.178836	0.248224	0.0047362
Exp.5	0.0829816				0.137354	0.000285968		0.0320935	0.105485	0.0318508	0.0385683	0.0183393	0.101026	0.00331708					0.07816	0.05538	0.00405	0.04541	0.0739392	0.178579	0.248033	0.0358393
Exp.6	0.0411377				0.00606858	0.00840711		0.00281822	0.163412	0.128239	0.0281506	0.000151275	0.0846609	0.0193003					0.07799	0.05503	0.00404	0.04537	0.0729368	0.177551	0.247988	0.0591515
Exp.7									0.273454	0.00329806		0.00017143	0.113343	8.19272e-14					0.07761	0.05484	0.00404	0.04529	0.0674145	0.17749	0.247685	1.19313
Exp.8									0.213607	0.044033		2.24768e-17	0.0993253	0.0401343					0.07701	0.05481	0.00401	0.0451	0.066916	0.17736	0.24758	0.0125151
Exp.9									0.126744			6.79015e-16							0.07701	0.05477	0.004	0.04506	0.0668007	0.177274	0.247304	0.00293875
Mean	0.0519691	0.0057199	0.0724826	0.0230812	0.153558	0.0180864	0.0749219	0.035006	0.135178	0.0304709	0.0456821	0.0078817	0.113631	0.0158874	0.0438753	0.00702535			0.07652	0.05471	0.00396	0.04487	0.0647243	0.176625	0.244987	1.10435
sd	0.0341644	0.00630762	0.095702	0.00728501	0.20262	0.0115613	0.0280401	0.0193275	0.0780747	0.0399007	0.035961	0.012388	0.0652897	0.0143462	0.0213063	0.00432839			0.0762	0.05453	0.00392	0.04486	0.062725	0.175156	0.244746	0.031733
n	6	4	3	3	6	6	4	6	9	8	6	9	8	8	3	4			0.07605	0.05453	0.00392	0.04474	0.0617341	0.174161	0.24429	1.05081
	0.1µM				0.2µM				0.4µM				0.8µM						0.07599	0.05448	0.00384	0.04473	0.0607733	0.173523	0.243868	1.05226
	R286W/R286W+ FtsZ	R286W/R286W+ FtsN	R286W/R286W+ FtsN/Z		R286W/R286W+ FtsZ	R286W/R286W+ FtsN	R286W/R286W+ FtsN/Z		R286W/R286W+ FtsZ	R286W/R286W+ FtsN	R286W/R286W+ FtsN/Z		R286W/R286W+ FtsZ	R286W/R286W+ FtsN	R286W/R286W+ FtsN/Z				0.07523	0.05443	0.00382	0.04464	0.0580633	0.173424	0.242252	0.00341182
F-Test	0.022043	0.0371847	0.109299		6.49556e-06	0.00950283	8.30711e-05		0.0972396	0.118477	2.39881e-05		0.000713119	0.256157	0.00111191				0.07504	0.05428	0.00376	0.04458	0.0579405	0.173261	0.24157	1.04094
p-value	0.0435447	0.691717	0.24227		0.166401	0.509795	0.221975		0.00584337	0.0293975	0.000324752		0.00170396	0.135131	0.0138594				0.07493	0.05422	0.00375	0.04446	0.0569776	0.173124	0.241183	0.00554311
																			0.07458	0.05403	0.00375	0.04438	0.056286	0.172071	0.240347	0.00143585
Fig. 3i	Diffusion Coefficient Analysis. Comparison FtsA WT & FtsA R286W																		0.07453	0.05395	0.00368	0.0439	0.0536619	0.170614	0.238015	0.287867
	0.1µM				0.2µM				0.4µM				0.8µM						0.0744	0.05384	0.00367	0.04386	0.0535657	0.170353	0.2376	0.014039
	WT/R286W	WT + Z/R286W + Z	WT + N/R286W + N	WT + Z&N/R286W + Z&N	WT/R286W	WT + Z/R286W + Z	WT + N/R286W + N	WT + Z&N/R286W + Z&N	WT/R286W	WT + Z/R286W + Z	WT + N/R286W + N	WT + Z&N/R286W + Z&N	WT/R286W	WT + Z/R286W + Z	WT + N/R286W + N	WT + Z&N/R286W + Z&N			0.07419	0.05377	0.00363	0.04371	0.0534325	0.16737	0.236763	0.00401077
F-Test	0.0227161	0.433134	0.000659198	0.76989	9.32686e-18	0.795814	2.30503e-05	0.000865024	3.94448e-09	1.15633e-06	2.87068e-06	6.22923e-05	2.19164e-23	0.000544198	1.45652e-05	0.0202295			0.07418	0.05375	0.00362	0.04361	0.0534138	0.166964	0.236671	0.0157832
p-value	0.0367344	0.126141	0.301391	0.113066	0.00398336	0.215642	0.000548482	0.00382108	1.04834e-06	0.156042	0.0355326	0.249434	1.37604e-07	0.120806	0.0180789	0.047441			0.0741	0.05364	0.0036	0.04354	0.0518843	0.166149	0.236554	1.0581
																			0.07389	0.05309	0.00357	0.04345	0.0517016	0.166079	0.236503	1.03353
																			0.07359	0.05305	0.00356	0.04304	0.0516527	0.165065	0.236471	1.06265
																			0.07329	0.05274	0.00356	0.043	0.0511058	0.16498	0.236284	1.06323
																			0.07271	0.05251	0.00355	0.04278	0.0499747	0.164005	0.236051	0.131076
																			0.07239	0.05215	0.00353	0.04274	0.0495658	0.163934	0.235954	0.0324622
																			0.07238	0.05213	0.00352	0.04268	0.0494957	0.163698	0.235765	0.0179607
																			0.07203	0.0521	0.00351	0.04256	0.0494277	0.16232	0.234735	0.00418475
																			0.07176	0.05201	0.00351	0.04246	0.0474229	0.161184	0.232946	0.0148859
																			0.07125	0.05199	0.0035	0.04245	0.0463973	0.159051	0.232354	0.0356231
																			0.07117	0.05199	0.00349	0.04229	0.0444052	0.15642	0.232346	0.0449717
																			0.07075	0.05191	0.00342	0.04224	0.0443835	0.155106	0.231793	0.00998181
																			0.0707	0.05179	0.0034	0.04185	0.0441216	0.154304	0.231077	0.00749984
																			0.0705	0.05175	0.00339	0.04184	0.0429748	0.153974	0.230294	1.05732
																			0.07017	0.05161	0.00339	0.04176	0.0422467	0.15321	0.230124	0.140038
																			0.0697	0.05142	0.00339	0.04173	0.0410398	0.153037	0.229908	0.00129415
																			0.06968	0.05136	0.00335	0.04169	0.040859	0.152694	0.226853	0.00805377
																			0.06965	0.05123	0.00335	0.04164	0.0404507	0.146379	0.224926	0.00239617
																			0.06936	0.05104	0.00334	0.04161	0.0387074	0.145768	0.224604	0.00865202
																			0.06903	0.05096	0.00332	0.04145	0.0379653	0.143524	0.224599	0.00882008
																			0.06885	0.05091	0.0033	0.04134	0.0373752	0.143428	0.224199	0.20393
																			0.06885	0.05075	0.00328	0.04116	0.0372126	0.142623	0.22406	0.00624764
																			0.06868	0.05059	0.00321	0.04104	0.0367052	0.142062	0.22268	1.0758
																			0.06864	0.0505	0.00318	0.041	0.036686	0.141909	0.221615	0.331253
																			0.06843	0.05034	0.00316	0.04079	0.0360655	0.141644	0.221435	1.03137
																			0.06837	0.05029	0.00316	0.04037	0.0353006	0.140916	0.220459	0.0022057
																			0.06812	0.04995	0.00316	0.04035	0.0350702	0.13716	0.219661	0.5
																			0.06806	0.04974	0.00315	0.0402	0.0348798	0.134319	0.219193	1.04011
																			0.06783	0.04973	0.00312	0.04006	0.0332802	0.133479	0.217727	0.00336492
																			0.0678	0.04959	0.00312	0.04002	0.0323565	0.132958	0.217592	0.0423053
																			0.06752	0.04951	0.00312	0.03994	0.031797	0.132519	0.216617	0.5
																			0.06722	0.04945	0.00312	0.03965	0.0317536	0.132489	0.216112	0.5
																			0.06721	0.04938	0.00309	0.03958	0.0310307	0.131522	0.215816	0.0119544
																			0.06704	0.04929	0.00305	0.03908	0.0307245	0.13145	0.215354	0.00349113
																			0.06677	0.04919	0.00305	0.03903	0.0307059	0.129762	0.215148	0.00714994
																			0.06641	0.04915	0.00303	0.03897	0.030552	0.129235	0.214558	0.0739053
																			0.0664	0.04914	0.00297	0.03894	0.0277863	0.128383	0.214197	1.09153
																			0.06623	0.04902	0.00297	0.03871	0.0276533	0.127823	0.213277	0.5
																			0.0658	0.04854	0.00297	0.03849	0.0272558	0.127371	0.212966	1.04479
																			0.06553	0.04831	0.00296	0.03836	0.0272333	0.125982	0.211906	0.0185353
																			0.06545	0.04823	0.00295	0.03835	0.0263583	0.125101	0.211597	0.00525508
																			0.0653	0.04816	0.00295	0.0383	0.0258745	0.123586	0.211384	0.0102981
																			0.06473	0.04809	0.00294	0.03791	0.0249437	0.122916	0.2106	0.0124725
																			0.06467	0.04802	0.00293	0.03785	0.0248907	0.122098	0.210243	0.112466
																			0.06459	0.04795	0.00289	0.03765	0.0236083	0.122096	0.20874	0.0207675
																			0.06405	0.04788	0.00288	0.03747	0.0234678	0.12204	0.208584	0.00355589
																			0.06367	0.04763	0.00288	0.03744	0.0233811	0.121542	0.208027	1.06891
																			0.06313	0.04737	0.00288	0.03744	0.0230731	0.12101	0.208018	0.00582744
																			0.06301	0.04729	0.00288	0.03739	0.0228255	0.120448	0.207786	0.0393014
																			0.06263	0.04709	0.00287	0.03737	0.0226592	0.120438	0.20776	0.018582
																			0.06244	0.04674	0.00287	0.0372	0.0225215	0.120161	0.20639	0.0156591
																			0.06191	0.04665	0.00287	0.03712	0.0221682	0.119973	0.206054	0.0128453
																			0.06173	0.04659	0.00287	0.03663	0.0220104	0.119567	0.206006	0.131567
																			0.0608	0.04657	0.00284	0.0363	0.0220059	0.118589	0.205982	0.00447929
																			0.06071	0.0465	0.00284	0.03617	0.0216667	0.118432	0.205921	0.625026
																			0.0607	0.0461	0.00283	0.03612	0.020369	0.118391	0.205572	0.0879839
																			0.06069	0.04587	0.00282	0.03611	0.0193604	0.118131	0.204213	0.031763
																			0.0606	0.04576	0.0028	0.03578	0.0190185	0.115777	0.203674	0.0170326
																			0.05986	0.0456	0.00277	0.03549	0.0188511	0.115714	0.203602	0.00364581
																			0.05977	0.0456	0.00276	0.03524	0.0174709	0.113707	0.203477	0.00386245
																			0.05969	0.04547	0.00274	0.03514	0.0167187	0.112259	0.203339	0.0244228
																			0.05957	0.04522	0.00274	0.03498	0.0166607	0.112224	0.203208	1.06668
																			0.05942	0.04515	0.00274	0.03485	0.0165958	0.112038	0.202512	0.0354027
																			0.05917	0.04489	0.00274	0.0348	0.0163775	0.111087	0.202363	0.089843
																			0.05906	0.04481	0.00272	0.03473	0.0163487	0.110954	0.201961	0.0173548
																			0.05904	0.04469	0.0027	0.03455	0.0161491	0.110626	0.201539	0.00607489
																			0.05846	0.04465	0.0027	0.03452	0.0159911	0.110376	0.201348	0.00989842
																			0.05812	0.04449	0.00269	0.03402	0.015389	0.109427	0.200846	0.051737
																			0.05776	0.04441	0.00268	0.03399	0.0146651	0.108736	0.200479	0.0017271
																			0.05741	0.04421	0.00268	0.03363	0.0135404	0.108433	0.200179	1.0326
																			0.05733	0.04418	0.00266	0.03334	0.0130655	0.108302	0.199927	0.0322139
																			0.05728	0.04409	0.00265	0.03321	0.0122903	0.107608	0.199608	0.195162
																			0.057	0.04409	0.00265	0.03305	0.0121352	0.10745	0.19949	0.0476872
																			0.05695	0.04405	0.00263	0.03241	0.01185	0.107348	0.198536	0.00499192
																			0.05684	0.04389	0.00257	0.03235	0.0115986	0.105841	0.198065	0.0446725
																			0.05669	0.04377	0.00256	0.03223	0.0115602	0.105754	0.197302	0.0051632
																			0.05641	0.04376	0.00252	0.03209	0.0110956	0.104936	0.196537	0.00368694
																			0.05613	0.04351	0.0025	0.03206	0.0102576	0.104418	0.1964	0.00931232
																			0.05542	0.04332	0.0025	0.03201	0.00990265	0.104163	0.19583	0.00782285
																			0.05537	0.04305	0.0025	0.03174	0.00947369	0.102565	0.194787	0.00372905
																			0.055	0.04301	0.00247	0.03155	0.00876979	0.102372	0.193316	1.07069
																			0.05497	0.04285	0.00245	0.03142	0.00829156	0.101979	0.193188	0.00572284
																			0.05453	0.04259	0.00245	0.03105	0.00779851	0.101367	0.19294	0.0138823
																			0.05452	0.04258	0.00244	0.03069	0.0071331	0.100157	0.19275	0.645679
																			0.05442	0.04257	0.00243	0.03014	0.00713051	0.0997631	0.192051	0.0101424
																			0.05438	0.04255	0.00243	0.03013	0.00682229	0.0988189	0.191745	1.06592
																			0.05414	0.04252	0.00243	0.03009	0.00666468	0.0985689	0.190997	0.030228
																			0.05404	0.04247	0.00241	0.02909	0.00609059	0.0979426	0.190555	0.5
																			0.05399	0.04202	0.0024	0.02892	0.00596334	0.0971761	0.190378	0.00453372
																			0.05368	0.042	0.00239	0.02878	0.00589391	0.0947399	0.189988	0.0136993
																			0.05362	0.04193	0.00238	0.02847	0.00440925	0.0945358	0.189852	0.0066696
																			0.05275	0.04191	0.00238	0.02847	0.00417286	0.0943423	0.189276	1.12127
																			0.05266	0.0419	0.00238	0.02833	0.00406049	0.094016	0.188866	0.00625941
																			0.05231	0.04185	0.00237	0.02825	0.00376281	0.0923149	0.188668	1.08659
																			0.05219	0.04177	0.00235	0.02824	0.00370122	0.0920275	0.188478	0.00239518
																			0.05193	0.04175	0.00234	0.02789	0.00336956	0.0896935	0.188331	0.0497237
																			0.05176	0.04166	0.00233	0.02769	0.00329422	0.089146	0.188199	0.282408
																			0.05171	0.04164	0.0023	0.02766	0.00325369	0.0879155	0.188098	0.00201151
																			0.05164	0.04157	0.00229	0.02697	0.00306843	0.0877362	0.187783	0.00210093
																			0.05157	0.04147	0.00228	0.02675	0.00298284	0.087059	0.187378	0.00485534
																			0.05139	0.04144	0.00225	0.02616	0.00296804	0.0868143	0.187185	1.05642
																			0.05104	0.04143	0.00224	0.02564	0.00261679	0.0865597	0.187096	1.08561
																			0.05102	0.04103	0.00223	0.02499	0.00248838	0.0864415	0.186999	0.198933
																			0.05074	0.04093	0.00223	0.02444	0.0023511	0.0856059	0.18682	0.0805631
																			0.05058	0.04083	0.00223	0.02439	0.00206943	0.0845062	0.186752	1.05446
																			0.05023	0.0408	0.00223	0.02422	0.00187531	0.0839268	0.186101	0.0138754
																			0.05005	0.0407	0.00222	0.02352	0.00178566	0.0829641	0.185833	0.0531419
																			0.04943	0.04047	0.00222	0.02335	0.00113456	0.0826496	0.185772	0.00393969
																			0.04924	0.04046	0.0022	0.02328	1.95099	0.0818647	0.185447	1.07659
																			0.04908	0.04045	0.00219	0.02298	1.91482	0.0814941	0.185087	0.00437942
																			0.04888	0.04042	0.00215	0.02272	1.88222	0.0812975	0.184587	0.0439411
																			0.04886	0.04039	0.00215	0.02224	1.87733	0.0807832	0.184486	0.00966952
																			0.04867	0.0403	0.0021	0.02163	1.87323	0.0807658	0.184371	0.0865532
																			0.04863	0.04026	0.0021	0.0216	1.83742	0.0785305	0.181371	0.00964955
																			0.04858	0.04001	0.00208	0.02138	1.83151	0.0772802	0.181323	0.000938226
																			0.04833	0.03979	0.00205	0.02113	1.76846	0.0770604	0.180965	0.00666119
																			0.04809	0.03964	0.00204	0.021	1.73892	0.0769762	0.180085	0.0528456
																			0.04805	0.03962	0.00201	0.02093	1.72254	0.0768406	0.18006	0.0036783
																			0.04799	0.03961	0.00201	0.02063	1.67284	0.0761648	0.179661	0.00163849
																			0.04755	0.03957	0.00198	0.02055	1.60604	0.0759526	0.179639	0.0267928
																			0.04715	0.03948	0.00198	0.02035	1.53302	0.0759141	0.179497	1.0999
																			0.04714	0.03945	0.00197	0.02016	1.48652	0.0748285	0.178737	1.03307
																			0.047	0.03896	0.00195	0.02013	1.4494	0.0746412	0.178605	1.04456
																			0.04694	0.03891	0.00194	0.01992	1.35786	0.074129	0.177962	1.08934
																			0.04692	0.03884	0.00194	0.0191	1.34272	0.0738398	0.177299	0.0040448
																			0.04664	0.03879	0.00191	0.01899	1.315	0.0727451	0.177239	1.08666
																			0.04625	0.03867	0.00191	0.01869	1.30549	0.072396	0.176954	0.0073274
																			0.04611	0.03858	0.0019	0.01786	1.29328	0.0716642	0.176832	0.00570774
																			0.04605	0.03858	0.00189	0.01786	1.2838	0.0709212	0.175998	0.00249857
																			0.04591	0.03845	0.00188	0.01766	1.26089	0.0705135	0.174902	0.0384012
																			0.04544	0.03843	0.00188	0.01744	1.21725	0.0696176	0.174887	0.0373659
																			0.04535	0.03842	0.00187	0.01732	1.21289	0.0692532	0.174302	0.00423313
																			0.04527	0.03824	0.00184	0.01719	1.20903	0.0689425	0.174107	0.0145046
																			0.04517	0.0382	0.00183	0.0171	1.20427	0.0687183	0.173016	0.0707497
																			0.045	0.0382	0.00183	0.01702	1.18886	0.0685879	0.172935	0.0327591
																			0.04388	0.03819	0.00182	0.017	1.18245	0.0685497	0.172913	0.00516379
																			0.04377	0.03819	0.00181	0.01689	1.16619	0.068502	0.172805	0.0114236
																			0.04367	0.03815	0.00181	0.0168	1.15853	0.0682071	0.172502	0.0132675
																			0.04342	0.03808	0.00181	0.01676	1.1343	0.0677139	0.172206	0.0255591
																			0.04271	0.03803	0.0018	0.01641	1.1327	0.0674629	0.171023	0.00928756
																			0.0427	0.03795	0.0018	0.0164	1.0993	0.0673627	0.170572	0.00272919
																			0.04244	0.03781	0.00179	0.01629	1.05855	0.0671934	0.170333	0.198867
																			0.04218	0.03765	0.00178	0.01616	1.04364	0.0637991	0.169738	0.00253715
																			0.04149	0.03761	0.00177	0.01613	1.02778	0.0636949	0.169474	1.05774
																			0.04146	0.0375	0.00176	0.01599	1.00911	0.0633958	0.169399	1.04762
																			0.04029	0.03735	0.00174	0.01589	1.00332	0.0632886	0.169103	0.00513486
																			0.04028	0.03734	0.00174	0.01577	0.96327	0.0629321	0.168669	0.0511413
																			0.04022	0.03726	0.00173	0.01569	0.960618	0.0628926	0.168256	0.00254307
																			0.0401	0.03716	0.00173	0.01538	0.944683	0.0619733	0.168208	0.268812
																			0.03874	0.03714	0.00172	0.01521	0.871758	0.0615294	0.168088	0.00339256
																			0.03854	0.03696	0.00168	0.01518	0.852035	0.0614795	0.167865	1.09062
																			0.03795	0.03696	0.00167	0.01515	0.837854	0.0611716	0.16765	0.00403824
																			0.03781	0.03695	0.00165	0.01511	0.787912	0.0609414	0.167316	1.02762
																			0.03726	0.03691	0.00163	0.01505	0.781027	0.0608482	0.167268	0.0559351
																			0.03706	0.03657	0.00159	0.01492	0.739853	0.0603536	0.167024	0.059103
																			0.03702	0.03651	0.00159	0.01475	0.72376	0.058914	0.166934	0.0017243
																			0.0363	0.03649	0.00158	0.01449	0.71877	0.0578828	0.166521	0.00730013
																			0.03611	0.03639	0.00158	0.01448	0.716265	0.0574821	0.165828	0.00491833
																			0.03523	0.03636	0.00158	0.01441	0.695736	0.0573281	0.165749	0.00279305
																			0.03509	0.03635	0.00157	0.01435	0.689448	0.056785	0.165491	1.05448
																			0.03452	0.03627	0.00157	0.01433	0.680366	0.0564715	0.165195	0.0195831
																			0.03443	0.03627	0.00155	0.01413	0.674469	0.0563314	0.165052	0.00248982
																			0.03436	0.03626	0.00155	0.01411	0.661851	0.0563199	0.164738	0.0132673
																			0.034	0.03618	0.00154	0.01399	0.656701	0.0561639	0.164667	0.00465958
																			0.03347	0.03603	0.00154	0.01394	0.62682	0.0558282	0.164574	0.00762509
																			0.03322	0.03596	0.0015	0.01393	0.614156	0.0550429	0.16444	0.00754646
																			0.03304	0.03588	0.00149	0.01392	0.540964	0.0549851	0.164424	0.0065382
																			0.03278	0.0358	0.00149	0.01389	0.531102	0.0548997	0.163822	0.00331831
																			0.03273	0.03575	0.00148	0.01387	0.501528	0.0548323	0.162728	0.0070675
																			0.03261	0.03565	0.00142	0.01382	0.483229	0.0545657	0.161696	0.0681809
																			0.0314	0.03552	0.00141	0.01376	0.479835	0.054509	0.16113	0.141858
																			0.031	0.03542	0.0014	0.01375	0.455497	0.054255	0.160763	0.0107951
																			0.03038	0.03538	0.0014	0.01352	0.450137	0.0540551	0.160073	0.5
																			0.03034	0.03534	0.0014	0.01351	0.438139	0.0533049	0.159547	0.00409347
																			0.02995	0.03522	0.0014	0.01347	0.435422	0.0526772	0.15923	0.00458458
																			0.02985	0.0352	0.00139	0.01344	0.432094	0.0519655	0.159017	0.0100605
																			0.02949	0.03516	0.00138	0.01339	0.397152	0.0518915	0.158994	0.00468901
																			0.0293	0.0351	0.00138	0.0133	0.385103	0.0516735	0.157953	0.0675204
																			0.02922	0.0351	0.00138	0.01326	0.367959	0.0513767	0.157827	1.04751
																			0.02903	0.03494	0.00133	0.01321	0.3617	0.0503968	0.157746	0.5
																			0.02876	0.03491	0.00133	0.0132	0.338008	0.0493297	0.157594	0.051936
																			0.02815	0.03488	0.00132	0.01316	0.335959	0.0489214	0.156773	0.066206
																			0.02794	0.03486	0.00131	0.01312	0.32615	0.0488607	0.156554	0.00707128
																			0.02769	0.03474	0.0013	0.01304	0.319094	0.0485214	0.156422	0.5
																			0.0274	0.03474	0.00129	0.01303	0.317255	0.0483281	0.15634	0.112331
																			0.02698	0.03467	0.00129	0.01302	0.313973	0.0471145	0.156273	1.09108
																			0.02686	0.03464	0.00129	0.01293	0.312995	0.0468411	0.155915	0.00364586
																			0.02658	0.03464	0.00128	0.0129	0.302642	0.0466419	0.155904	0.00168455
																			0.02643	0.03464	0.00127	0.01289	0.299254	0.0465085	0.155745	0.5
																			0.02639	0.03454	0.00126	0.01285	0.266071	0.0463465	0.155122	1.05657
																			0.02592	0.03438	0.00124	0.01283	0.260689	0.0459505	0.155051	0.113306
																			0.02586	0.03436	0.00123	0.01282	0.258663	0.0459118	0.154412	0.00380846
																			0.02574	0.0343	0.00123	0.01277	0.256539	0.0454268	0.154149	0.239591
																			0.02519	0.03428	0.00122	0.01272	0.241592	0.0448466	0.152413	0.00303041
																			0.02519	0.03422	0.00122	0.01271	0.225631	0.0446214	0.152168	0.0535497
																			0.02443	0.03421	0.00122	0.01258	0.225252	0.0444061	0.152157	0.00603512
																			0.02428	0.03408	0.00122	0.01252	0.224072	0.0443181	0.151693	0.00309072
																			0.02351	0.03407	0.00121	0.01228	0.222508	0.0440799	0.151214	1.04708
																			0.02316	0.03397	0.00121	0.01227	0.212356	0.0439976	0.150941	0.000521276
																			0.02228	0.03396	0.00121	0.01226	0.210593	0.04387	0.150665	0.0057805
																			0.02196	0.03391	0.00121	0.01224	0.201669	0.0435416	0.150431	0.00414707
																			0.02188	0.0339	0.0012	0.01218	0.193214	0.0429597	0.150419	0.0704319
																			0.02181	0.03385	0.0012	0.01217	0.18824	0.0429334	0.150274	0.00256559
																			0.02147	0.03381	0.0012	0.01216	0.185032	0.0427919	0.149589	0.0049579
																			0.02012	0.0337	0.00119	0.01212	0.171171	0.0425094	0.149449	0.0155571
																			0.01956	0.03365	0.00117	0.01207	0.171063	0.0422824	0.149442	0.0393402
																			0.01906	0.0336	0.00117	0.01203	0.168505	0.0422592	0.148469	1.03999
																			0.01899	0.0336	0.00116	0.01194	0.167143	0.0422265	0.148412	0.410822
																			0.01858	0.03356	0.00116	0.01188	0.157079	0.0421717	0.147919	0.00251605
																			0.01824	0.03344	0.00116	0.01187	0.155924	0.0417286	0.146821	0.00405946
																			0.01808	0.03339	0.00116	0.01187	0.151554	0.0413487	0.146171	0.00636737
																			0.01772	0.03336	0.00116	0.01186	0.148967	0.0413391	0.145661	0.0390633
																			0.01759	0.03332	0.00115	0.01179	0.148094	0.0411741	0.145093	0.00621057
																			0.01533	0.03328	0.00115	0.01176	0.142109	0.0407907	0.145085	0.0213878
																			0.01483	0.03325	0.00115	0.01166	0.137366	0.0406535	0.144618	1.09971
																			0.01385	0.03315	0.00115	0.01165	0.129622	0.0401856	0.144338	0.199928
																			0.01355	0.03311	0.00114	0.01165	0.128972	0.0401099	0.144193	0.0215296
																			0.01282	0.03309	0.00113	0.01165	0.128933	0.039946	0.143642	0.5
																			0.01215	0.03308	0.00113	0.01165	0.126724	0.0387336	0.142906	0.00145102
																			0.01207	0.03307	0.00112	0.01163	0.123921	0.0385834	0.142751	0.00386147
																			0.01192	0.03278	0.00112	0.01161	0.119497	0.0385549	0.142346	0.0923562
																			0.01161	0.03276	0.00112	0.0116	0.119497	0.0385546	0.141651	1.08954
																			0.01008	0.03257	0.0011	0.01159	0.116649	0.0383133	0.141194	0.00984907
																			0.00868	0.03251	0.0011	0.01152	0.109927	0.038044	0.14103	0.0512865
																			0.0085	0.03245	0.0011	0.01151	0.109911	0.0379162	0.140314	0.0167894
																			0.00843	0.03232	0.0011	0.01149	0.109632	0.0378655	0.140169	0.00140472
																			0.00812	0.03222	0.00109	0.01149	0.107836	0.0377584	0.139931	1.05143
																			0.00783	0.03214	0.00109	0.01148	0.103844	0.0375529	0.139878	0.0336312
																			0.00777	0.03203	0.00108	0.01136	0.101819	0.0374782	0.139836	0.00158772
																			0.00777	0.03182	0.00106	0.01132	0.0995044	0.037268	0.139417	1.04119
																			0.00753	0.03172	0.00106	0.01129	0.0989443	0.0366357	0.139332	0.0089099
																			0.00608	0.03172	0.00105	0.01129	0.0922688	0.0364891	0.139074	1.0493
																			0.00603	0.0317	0.00105	0.01125	0.0918031	0.0364319	0.138685	0.0139397
																			0.00562	0.03163	0.00104	0.01121	0.0891568	0.0362804	0.138412	0.87138
																			0.00526	0.03152	0.00104	0.01118	0.0886903	0.0361653	0.13812	0.0864571
																			0.0051	0.03142	0.00103	0.01117	0.0885016	0.0360987	0.137924	0.297762
																			0.00503	0.03129	0.00101	0.01115	0.0871327	0.0359599	0.137328	0.00243677
																			0.00501	0.03125	0.001	0.01113	0.0856517	0.0358426	0.135732	0.0622596
																			0.00455	0.03103	0.001	0.01112	0.0837643	0.0352001	0.13545	0.00267168
																			0.0043	0.03101	0.000993028	0.011	0.083084	0.0350764	0.135374	0.0663066
																			0.00422	0.03098	0.000974457	0.01094	0.0807078	0.0349487	0.134963	0.00782241
																			0.00414	0.03089	0.000971491	0.01092	0.0789375	0.0348557	0.134556	0.265592
																			0.00412	0.03085	0.000966122	0.01086	0.0763761	0.0348008	0.134376	0.00452726
																			0.00398	0.03079	0.000932495	0.01066	0.0756219	0.0344758	0.134165	0.166248
																			0.00393	0.03075	0.000929034	0.01061	0.0751434	0.0342723	0.134004	0.0362514
																			0.00382	0.03061	0.000924931	0.01059	0.0738938	0.0338408	0.133981	0.00973822
																			0.00375	0.0306	0.000923909	0.01057	0.0691665	0.0330059	0.133777	0.00335333
																			0.00338	0.03057	0.000919531	0.01045	0.0683489	0.0325986	0.133674	0.00488736
																			0.00335	0.03047	0.000918435	0.01043	0.067439	0.0324147	0.133645	1.02866
																			0.00313	0.03042	0.000916483	0.01043	0.0654407	0.0322033	0.133508	0.00189474
																			0.00312	0.03037	0.000909503	0.01037	0.0635718	0.0321529	0.133373	0.0378144
																			0.00307	0.03029	0.000896304	0.01029	0.0614464	0.0321308	0.133363	0.0108499
																			0.00291	0.03026	0.000892873	0.01028	0.0605525	0.0321263	0.132414	0.00229503
																			0.00286	0.03026	0.000891907	0.01026	0.055117	0.031673	0.132172	0.00152341
																			0.00282	0.03021	0.000891003	0.01021	0.0526727	0.0314241	0.131517	0.456188
																			0.00274	0.03007	0.000875358	0.0102	0.0523269	0.0312562	0.130658	0.0022109
																			0.00265	0.03004	0.000871225	0.01016	0.051531	0.0310435	0.130495	0.0162931
																			0.0023	0.03002	0.000857295	0.01015	0.0507907	0.0308333	0.12971	1.04274
																			0.00185	0.03001	0.000849903	0.01013	0.0504149	0.0305941	0.12943	0.00150601
																			0.0018	0.02998	0.000849418	0.01012	0.0489358	0.0305137	0.129314	0.5
																			0.00177	0.02987	0.000839906	0.0101	0.0471877	0.0303295	0.128774	0.112523
																			0.00173	0.02971	0.000839027	0.0101	0.0465034	0.0302039	0.128498	0.00286158
																			1.6891	0.02966	0.000826491	0.01009	0.0449551	0.0300792	0.128154	0.5
																			1.56059	0.02954	0.000813146	0.01004	0.0429364	0.0300309	0.128149	0.0839303
																			1.33018	0.02954	0.000807542	0.00999	0.0420533	0.0296694	0.128138	0.00309069
																			1.23381	0.02939	0.000795178	0.00999	0.0417989	0.0295524	0.128112	1.04976
																			1.23097	0.0293	0.000792728	0.00996	0.0407811	0.0291356	0.126995	0.00488008
																			1.22707	0.02915	0.000787732	0.00991	0.040711	0.0291171	0.126512	1.14174
																			1.15623	0.02912	0.00078652	0.00987	0.0389941	0.0289482	0.126251	0.146178
																			1.1316	0.02897	0.000786282	0.00986	0.0389657	0.0288876	0.126233	1.17739
																			1.12943	0.02895	0.000781752	0.00984	0.0388974	0.028771	0.126197	1.03337
																			1.12798	0.02872	0.000770531	0.00976	0.0386325	0.0286187	0.125991	0.00671539
[truncated: 2 more columns]

## Sheet: Figure 4
Statistical analysis												Raw data Fig.4c_Pearsons Correlation Coefficient FtsA His with FtsZ
Fig. 4c	PCC												0.6% Tris NTA							0.8% Tris NTA								1% Tris NTA									1.5% Tris NTA								2% Tris NTA
	0.006		0.008		0.01		0.015		0.02				FtsA-His6 WT			FtsA-His6 R286W				FtsA-His6 WT				FtsA-His6 R286W				FtsA-His6 WT					FtsA-His6 R286W				FtsA-His6 WT				FtsA-His6 R286W				FtsA-His6 WT				FtsA-His6 R286W
	FtsZ/FtsA WT	FtsZ/FtsA R286W	FtsZ/FtsA WT	FtsZ/FtsA R286W	FtsZ/FtsA WT	FtsZ/FtsA R286W	FtsZ/FtsA WT	FtsZ/FtsA R286W	FtsZ/FtsA WT	FtsZ/FtsA R286W			20210510_Exp5	20210511_Exp1		20210510_Exp7	20210510_Exp6	20210511_Exp2		20210510_Exp7	20210511_Exp4	20210511_Exp3		20210508_Exp6	20210511_Exp6	20210511_Exp5		20210508_Exp9	20210508_Exp9	20210510_Exp9	20210511_Exp7		20210610_Exp1	20210510_Exp10	20210511_Exp8		20210521_Exp2	20210521_Exp4	20210521_Exp6		20210521_Exp1	20210521_Exp3	20210521_Exp5		20210519_Exp3	20210519_Exp5	20210519_Exp1		20210519_Exp6
Exp. 1	0.579467	0.586075	0.663333	0.79	0.52602	0.778923	0.162857	0.604286	0.1209	0.6276		mean	0.579467	0.726824		0.58195	0.64551	0.442453		0.697222	0.663333	0.675		0.790189	0.633333	0.69		0.525849	0.6	0.7256	0.532453		0.778923	0.70825	0.716		0.162857	0.0428571	0.178571		0.604286	0.62	0.652857		0.1209	0.141778	0.1556		0.6276
Exp. 2	0.726824	0.64551	0.697222	0.633333	0.6	0.70825	0.0428571	0.62	0.141778	0.5324		sd	0.0278517	0.0100834		0.0240931	0.0280714	0.0278973		0.0301488	0.0314466	0.013		0.00954774	0.0339935	0.0331662		0.0316487	0.00894427	0.0198151	0.037613		0.0187389	0.0342944	0.0135647		0.0103016	0.0127775	0.00832993		0.0423783	0.0106904	0.0197949		0.0397264	0.0195833	0.022375		0.0141506
Exp. 3	---	0.46117	0.675	0.69	0.7256	0.716	0.178571	0.652857	0.1556	0.548333		Time [min]	PCC
Exp. 4	---	---	---	---	0.532453	---	---	---	---	---		0	0.58	0.7		0.55	0.69	0.53		0.71	0.73	0.67		0.8	0.67	0.74		0.47	0.61	0.76	0.62		0.79	0.81	0.73		0.18	0.06	0.17		0.66	0.62	0.7		0.16	0.12	0.14		0.63
Mean	0.653145	0.564252	0.678519	0.704444	0.596018	0.734391	0.128095	0.625714	0.139426	0.569444		0.0333333	0.58	0.73		0.54	0.72	0.51		0.72	0.65	0.67		0.79	0.67	0.7		0.48	0.61	0.75	0.54		0.8	0.82	0.73		0.17	0.05	0.19		0.65	0.63	0.64		0.16	0.13	0.16		0.63
sd	0.0736784	0.0768225	0.014057	0.0647693	0.0802303	0.0316475	0.0606129	0.0202367	0.0142635	0.0416335		0.0666667	0.49	0.72		0.55	0.67	0.5		0.74	0.63	0.67		0.77	0.66	0.66		0.48	0.6	0.76	0.54		0.8	0.84	0.72		0.17	0.03	0.17		0.64	0.63	0.64		0.18	0.17	0.17		0.65
n	2	3	3	3	4	3	3	3	3	3		0.0833333	0.6	0.72		0.55	0.67	0.5		0.74	0.66	0.68		0.78	0.61	0.66		0.5	0.59	0.75	0.58		0.78	0.84	0.7		0.16	0.03	0.17		0.6	0.62	0.65		0.18	0.19	0.15		0.65
	0.006	0.008	0.01	0.015	0.02							0.1	0.62	0.74		0.54	0.7	0.48		0.75	0.66	0.68		0.79	0.6			0.47	0.59	0.75	0.61		0.77	0.84	0.7		0.15	0.04	0.18		0.56	0.63	0.64		0.17	0.14	0.16		0.65
F-Test	0.766923	0.089968	0.305168	0.200578	0.210087							0.116667	0.6	0.74		0.54	0.68	0.47		0.72	0.65	0.68		0.79	0.59			0.47		0.75	0.61		0.77	0.84			0.16	0.06	0.19		0.55	0.61	0.65		0.19	0.11	0.16		0.66
p-value	0.391835	0.609586	0.0624543	0.000386415	0.000158963							0.133333	0.58	0.73		0.53	0.68	0.46		0.71		0.69		0.77				0.46		0.74	0.6		0.81	0.84			0.15	0.03	0.18		0.57	0.6	0.65		0.17	0.15	0.16		0.66
												0.15	0.6	0.74		0.55	0.67	0.45		0.71		0.69		0.78				0.44		0.74	0.6		0.8	0.78											0.16	0.16	0.19		0.65
Fig. 4d	Differential PCC											0.166667	0.58	0.73		0.58	0.68	0.43		0.69		0.68		0.79				0.46		0.73	0.6		0.81	0.73											0.15	0.12	0.19		0.65
	0.006		0.008		0.01		0.015		0.02			0.183333	0.6	0.72		0.58	0.67	0.42		0.71		0.7		0.79				0.45		0.73	0.59		0.8	0.72											0.13	0.11	0.2		0.65
	FtsZ/FtsA WT	FtsZ/FtsA R286W	FtsZ/FtsA WT	FtsZ/FtsA R286W	FtsZ/FtsA WT	FtsZ/FtsA R286W	FtsZ/FtsA WT	FtsZ/FtsA R286W	FtsZ/FtsA WT	FtsZ/FtsA R286W		0.2	0.61	0.72		0.56	0.67	0.41		0.68		0.7		0.79				0.44		0.73	0.59		0.8	0.72											0.13	0.11	0.19		0.65
Exp. 1	0.51197	0.404105	0.493509	0.571304	0.493298	0.6002	0.0508989	0.337228	0.0611224	0.440638		0.216667	0.64	0.73		0.54	0.65	0.41		0.69		0.7		0.78				0.45		0.73	0.58		0.82	0.71											0.16	0.14	0.19		0.65
Exp. 2	0.472766	0.455109	0.375682	0.477463	0.276154	0.562982	0.035	0.383551	0.136667	0.343947		0.233333	0.64	0.73		0.55	0.65	0.4		0.66		0.69		0.79				0.47		0.72	0.57		0.83	0.71											0.15	0.12	0.19		0.65
Exp. 3	---	0.542085	0.46913	0.660822	0.228654	0.508333	0.120333	0.371194	0.0238462	0.362676		0.25	0.65	0.73		0.58	0.63	0.39		0.65		0.68		0.79				0.47		0.72	0.56		0.84	0.7											0.19	0.12	0.17		0.65
Mean	0.492368	0.4671	0.446107	0.569863	0.332702	0.557172	0.0687441	0.363991	0.0738784	0.382421		0.266667	0.65	0.69		0.56	0.62	0.39		0.66		0.68		0.79				0.48		0.72	0.55		0.83	0.7											0.23	0.12	0.18		0.65
sd	0.0196019	0.0569645	0.0507829	0.074863	0.115202	0.0377288	0.0370521	0.0195854	0.0469337	0.0418702		0.283333	0.63	0.74		0.54	0.63	0.4		0.68		0.68		0.78				0.47		0.71	0.53		0.72	0.7											0.23	0.12	0.16		0.65
n	2	3	3	3	3	3	3	3	3	3		0.3	0.62	0.73		0.56	0.62	0.38		0.68		0.68		0.78				0.49		0.71	0.56		0.77	0.7											0.22	0.12	0.17		0.65
	0.006	0.008	0.01	0.015	0.02							0.316667	0.62	0.74		0.55	0.62	0.39		0.65		0.68		0.78				0.5		0.72	0.57		0.77	0.69											0.19	0.15	0.16		0.65
F-Test	0.540977	0.630279	0.193734	0.436779	0.886332							0.333333	0.61	0.73		0.57	0.61	0.4				0.68		0.78				0.52		0.71	0.56		0.78	0.7											0.19	0.16	0.17		0.64
p-value	0.671813	0.125136	0.0588788	0.000570161	0.00226692							0.35	0.59	0.73		0.56	0.64	0.4				0.69		0.77				0.54		0.71	0.55		0.78	0.7											0.19	0.17	0.13		0.64
												0.366667	0.56	0.74		0.59	0.63	0.4				0.68		0.78				0.55		0.71	0.56		0.78	0.69											0.19	0.15	0.16		0.64
												0.383333	0.55	0.74		0.57	0.63	0.4				0.68		0.78				0.55		0.7	0.55		0.78	0.7											0.17	0.14	0.14		0.59
												0.4	0.54	0.73		0.55	0.64	0.4				0.68		0.79				0.56		0.7	0.55		0.78	0.7											0.17	0.13	0.14		0.59
Fig. 4g	0.1% Tris NTA					0.25% Tris NTA						0.416667	0.57	0.73		0.56	0.64	0.4				0.69		0.79				0.58		0.7	0.55		0.78	0.7											0.15	0.14	0.14		0.62
	FRET efficiency [%]											0.433333	0.58	0.74		0.54	0.64	0.4				0.69		0.79				0.57		0.69	0.55		0.78	0.7											0.16	0.14	0.16		0.63
	WT-His6	R286W-His6	His6-SUMO	WT-His6 + FtsZ	R286W-His6 + FtsZ	WT-His6	R286W-His6	His6-SUMO	WT-His6 + FtsZ	R286W-His6 + FtsZ		0.45	0.59	0.74		0.55	0.63	0.39				0.69		0.77				0.58			0.54		0.77	0.7											0.15	0.13	0.16		0.62
Exp1	3.14	0.42	1.02	3.78	0.514	3.8	3.93	1.47	2.376	3.674		0.466667	0.58	0.74		0.56	0.63	0.4				0.67		0.79				0.57			0.55		0.78	0.69											0.14	0.12	0.16		0.62
Exp2	0.59	0.2	1.41	0.994	0.324	9.45	1.52	1	10.397	2.76		0.483333	0.57	0.74		0.54	0.63	0.4				0.66		0.78				0.56			0.54		0.78	0.67											0.12	0.12	0.16		0.63
Mean	1.865	0.31	1.215	2.387	0.419	6.625	2.725	1.235	6.3865	3.217		0.5	0.55	0.73		0.55	0.62	0.4				0.68		0.78				0.55			0.53		0.77	0.67											0.1	0.12	0.16		0.62
sd	1.275	0.11	0.195	1.393	0.095	2.825	1.205	0.235	4.0105	0.457		0.516667	0.56	0.73		0.56	0.62	0.4				0.67		0.79				0.55			0.53		0.78	0.67											0.1	0.13	0.16		0.63
n	2	2	2	2	2	2	2	2	2	2		0.533333	0.55	0.73		0.56	0.65	0.39				0.68		0.79				0.55			0.52		0.78	0.67											0.09	0.13	0.18		0.63
												0.55	0.57	0.73		0.56	0.61	0.4				0.67		0.79				0.56			0.52		0.77	0.67											0.07	0.14	0.15		0.62
												0.566667	0.58	0.73		0.56	0.56	0.42				0.66		0.79				0.56			0.51		0.78	0.68											0.06	0.16	0.15		0.62
Fig. 4g	0.4% Tris NTA					0.6% Tris NTA						0.583333	0.59	0.73		0.57	0.61	0.42				0.67		0.79				0.58			0.52		0.78	0.69											0.06	0.16	0.18		0.62
	FRET efficiency [%]											0.6	0.59	0.73		0.54	0.62	0.42				0.67		0.8				0.58			0.51		0.78	0.68											0.06	0.16	0.18		0.63
	WT-His6	R286W-His6	His6-SUMO	WT-His6 + FtsZ	R286W-His6 + FtsZ	WT-His6	R286W-His6	His6-SUMO	WT-His6 + FtsZ	R286W-His6 + FtsZ		0.616667	0.57	0.72		0.54	0.64	0.41				0.66		0.79				0.58			0.52		0.78	0.68											0.05	0.16	0.16		0.62
Exp1	8.25	3.62	1.31	6.335	4.175	13.98	2.27	0.86	12.716	3.817		0.633333	0.56	0.71		0.55	0.63	0.39				0.66		0.78				0.57			0.53		0.77	0.68											0.07	0.15	0.15		0.61
Exp2	10.75	3.61	1.55	13.911	2.692	15.14	7.55	0.95	16.885	8.422		0.65	0.58	0.72		0.56	0.62	0.41				0.69		0.79				0.58			0.52		0.77	0.69											0.08	0.16	0.14		0.62
Exp3	---	---	---	---	---	19.21	3.6	---	21.314	3.492		0.666667	0.6	0.71		0.53	0.63	0.4				0.66		0.79				0.58			0.53		0.77	0.69											0.08	0.15	0.14		0.61
Mean	9.5	3.615	1.43	10.123	3.4335	16.11	4.47333	0.905	16.9717	5.24367		0.683333	0.58	0.71		0.56	0.66	0.4				0.67		0.79				0.58			0.54		0.77	0.69											0.08	0.16	0.17		0.6
sd	1.25	0.005	0.12	3.788	0.7415	2.2426	2.24227	0.045	3.51065	2.25133		0.7	0.55	0.7		0.55	0.64	0.41				0.67		0.78				0.58			0.54		0.77	0.69											0.1	0.16	0.15		0.62
n	2	2	2	2	2	3	3	2	3	3		0.716667	0.58	0.7		0.58	0.66	0.4				0.67		0.79				0.57			0.5		0.75	0.69											0.11	0.16	0.14		0.64
												0.733333	0.56	0.71		0.57	0.68	0.42				0.67		0.79				0.56			0.5		0.77	0.69											0.12	0.17	0.13		0.63
												0.75	0.57	0.71		0.57	0.67	0.41				0.66		0.78				0.55			0.49		0.76	0.69											0.13	0.15	0.13		0.63
Fig. 4g	0.8% Tris NTA					1% Tris NTA						0.766667	0.56	0.73		0.59	0.67	0.41				0.66		0.78				0.55			0.49		0.76	0.68											0.14	0.16	0.12		0.61
	FRET efficiency [%]											0.783333	0.57	0.73		0.56	0.66	0.41				0.66		0.78				0.56			0.5		0.76	0.68											0.14		0.1		0.61
	WT-His6	R286W-His6	His6-SUMO	WT-His6 + FtsZ	R286W-His6 + FtsZ	WT-His6	R286W-His6	His6-SUMO	WT-His6 + FtsZ	R286W-His6 + FtsZ		0.8	0.61	0.73		0.57	0.65	0.41				0.66		0.79				0.56			0.49		0.77	0.68											0.15		0.13		0.62
Exp1	14.15	11.9	0.27	13.61	12.663	16.93	13.3	0.57	18.339	18.631		0.816667	0.58	0.73		0.57	0.63	0.41				0.66		0.78				0.56			0.5		0.77	0.68											0.12		0.11		0.62
Exp2	18.41	13.18	0.3	19.134	13.96	19.88	11.28	0.59	21.187	11.676		0.833333	0.59	0.73		0.59	0.66	0.42				0.65		0.78				0.52			0.51		0.77	0.68											0.1		0.12		0.62
Exp3	13.88	7.63	---	15.444	6.945	16.24	16.33	0.56	19.012	16.693		0.85	0.59	0.73		0.61		0.41				0.64		0.77				0.53			0.51		0.77	0.69											0.09		0.12		0.62
Exp4	---	---	---	---	---	---	5.94	---	---	5.276		0.866667	0.6	0.73		0.61		0.42						0.79				0.52			0.5		0.77	0.69											0.07				0.62
Mean	15.48	10.9033	0.285	16.0627	11.1893	17.6833	11.7125	0.573333	19.5127	13.069		0.883333	0.6	0.73		0.61		0.41						0.79				0.53			0.51		0.77	0.69											0.1				0.62
sd	2.07475	2.37285	0.015	2.2972	3.04755	1.57861	3.7865	0.0124722	1.21539	5.16577		0.9	0.58	0.73		0.59		0.43						0.79				0.52			0.48		0.76	0.7											0.1				0.62
n	3	3	2	3	3	3	4	3	3	4		0.916667	0.57	0.73		0.61		0.43						0.79				0.51			0.5		0.77	0.7											0.09				0.62
												0.933333	0.59	0.72		0.61		0.42						0.79				0.52			0.44		0.77	0.7											0.07				0.62
												0.95	0.59	0.73		0.61		0.42						0.79				0.51			0.44		0.77	0.7											0.06				0.6
Fig. 4g	1.5% Tris NTA					2% Tris NTA						0.966667	0.59	0.72		0.61		0.43						0.79				0.49			0.45		0.77	0.71											0.06				0.63
	FRET efficiency [%]											0.983333	0.58	0.73		0.62		0.44						0.8				0.49			0.48		0.77	0.71											0.09				0.63
	WT-His6	R286W-His6	His6-SUMO	WT-His6 + FtsZ	R286W-His6 + FtsZ	WT-His6	R286W-His6	His6-SUMO	WT-His6 + FtsZ	R286W-His6 + FtsZ		1	0.56	0.73		0.61		0.43						0.79				0.49			0.48		0.78	0.71											0.09				0.63
Exp1	28.26	9.5	---	34.7313	8.55312	32.49	11.54	0.56	32.054	13.949		1.01667	0.55	0.72		0.6		0.43						0.78				0.47			0.48		0.78	0.71											0.08				0.64
Exp2	26.94	13.25	---	27.234	12.0463	23.34	10.61	0.41	31.951	11.071		1.03333	0.54	0.72		0.58		0.44						0.78				0.47			0.47		0.77	0.71											0.08				0.61
Exp3	22.66	7.8	---	24.8132	9.95682	---	---	---	---	---		1.05	0.55	0.72		0.56		0.43						0.79				0.5			0.48		0.78	0.71											0.1				0.61
Mean	25.9533	10.1833	---	28.9262	10.1854	27.915	11.075	0.485	32.0025	12.51		1.06667	0.54	0.72		0.58		0.44						0.78				0.51			0.48		0.78	0.72											0.12				0.61
sd	2.39028	2.27682	---	4.22216	1.43523	4.575	0.465	0.075	0.0515	1.439		1.08333	0.55	0.73		0.58		0.43						0.78				0.53			0.49		0.77	0.71											0.12				0.62
n	3	3	---	3	3	2	2	2	2	2		1.1	0.54	0.73		0.59		0.44						0.78				0.54			0.49		0.77	0.69											0.13				0.61
												1.11667	0.57	0.72		0.59		0.43						0.78				0.55			0.49			0.69											0.13				0.61
												1.13333	0.57	0.72		0.57		0.44						0.79				0.55			0.49			0.69											0.14				0.62
Fig. 4g	F-Test				Fig. 4g	pValue						1.15	0.56	0.73		0.59		0.44						0.79				0.56			0.5			0.69											0.14				0.61
Tris NTA	WT/R286W	WT/HS	R286W/HS	WT + FtsZ/R286W + FtsZ	Tris NTA	WT/R286W	WT/HS	R286W/HS	WT + FtsZ/R286W + FtsZ			1.16667	0.58	0.73		0.57		0.44						0.79				0.56			0.49			0.7											0.15				0.62
0.1	0.109577	0.193233	0.653943	0.0866983	0.1	0.348309	0.664332	0.0561003	0.294074			1.18333	0.57	0.73		0.6		0.45						0.8				0.57			0.5			0.7											0.14				0.62
0.25	0.513347	0.105672	0.24523	0.144464	0.25	0.331895	0.197609	0.348755	0.514572			1.2	0.55	0.73		0.57		0.44						0.8				0.56			0.5			0.69											0.14				0.62
0.4	0.00509293	0.121858	0.053021	0.246124	0.4	0.0422759	0.0233681	0.00300781	0.225219			1.21667	0.58	0.73		0.58		0.45						0.8				0.55			0.5			0.69											0.12				0.62
0.6	0.99985	0.0327632	0.0327681	0.582815	0.6	0.0065642	0.0050527	0.179681	0.016443			1.23333	0.56	0.74		0.57		0.46						0.79				0.54			0.5			0.7											0.08				0.62
0.8	0.866551	0.011806	0.0103228	0.724648	0.8	0.109264	0.00404339	0.0162495	0.14524			1.25	0.58	0.73		0.59		0.46						0.8				0.53			0.5			0.69											0.1				0.62
1	0.335798	0.000124835	2.44111e-05	0.118387	1	0.082026	0.000105688	0.00766908	0.1336			1.26667	0.54	0.73		0.56		0.45						0.81				0.53			0.51			0.7											0.12				0.62
1.5	0.951407	---	---	0.207163	1.5	0.00250317	---	---	0.00402009			1.28333		0.73		0.59		0.45						0.8				0.54			0.52			0.69											0.12				0.62
2	0.128968	0.0208709	0.203608	0.0455482	2	0.067146	0.0267157	0.00197234	0.00541259			1.3		0.74		0.56		0.45						0.8				0.54			0.52			0.7											0.1				0.63
												1.31667		0.73		0.58		0.45						0.79				0.55			0.53			0.7											0.1				0.63
Fig. 4h	0.1% Tris NTA					0.25% Tris NTA						1.33333		0.73		0.6		0.44						0.78				0.55			0.53			0.7											0.09				0.63
	Diffusion Coefficient [µm2/s]											1.35		0.74		0.57		0.45						0.79				0.55			0.54			0.7											0.09				0.63
	WT-His6	R286W-His6	His6-SUMO	WT-His6 + FtsZ	R286W-His6 + FtsZ	WT-His6	R286W-His6	His6-SUMO	WT-His6 + FtsZ	R286W-His6 + FtsZ		1.36667		0.72		0.59		0.46						0.79				0.54			0.56			0.7											0.08				0.63
Exp1	0.346166	0.480772	0.466986	0.135357	0.118288	0.10764	0.551913	0.47336	0.0501671	0.343628		1.38333		0.72		0.6		0.46						0.8				0.51			0.56			0.7											0.09				0.64
Exp2	0.289415	0.532266	0.692054	0.000244899	0.169092	0.142404	0.245097	0.666793	0.0108069	0.000447053		1.4		0.73		0.61		0.45						0.8				0.53			0.55			0.7											0.1				0.63
Exp3	---	0.496719	---	---	0.222826	---	0.465759	0.531399	---	0.0710084		1.41667		0.72		0.61		0.45						0.8				0.52			0.55			0.7											0.09				0.64
Mean	0.31779	0.503252	0.57952	0.0678008	0.170069	0.125022	0.420923	0.557184	0.030487	0.138361		1.43333		0.72		0.6		0.44						0.8				0.51			0.55			0.7											0.11				0.63
sd	0.0283757	0.0215238	0.112534	0.0675559	0.0426829	0.0173819	0.129207	0.0810462	0.0196801	0.147977		1.45				0.58		0.45						0.8				0.5			0.55			0.7											0.1				0.63
n	2	3	2	2	3	2	3	3	2	3		1.46667				0.59		0.46						0.8				0.48			0.55			0.7											0.11				0.63
												1.48333				0.59		0.45						0.8				0.49			0.56			0.71											0.11				0.62
												1.5				0.6		0.45						0.81				0.5			0.57			0.71											0.11				0.62
Fig. 4h	0.4% Tris NTA					0.6% Tris NTA						1.51667				0.57		0.45						0.8				0.49			0.56			0.72											0.11				0.63
	Diffusion Coefficient [µm2/s]											1.53333				0.58		0.46						0.81				0.5			0.57			0.71											0.12				0.62
	WT-His6	R286W-His6	His6-SUMO	WT-His6 + FtsZ	R286W-His6 + FtsZ	WT-His6	R286W-His6	His6-SUMO	WT-His6 + FtsZ	R286W-His6 + FtsZ		1.55				0.58		0.46						0.81				0.5			0.56			0.71											0.11				0.63
Exp1	0.114394	0.313163	0.553445	0.0175212	0.120619	0.0256106	0.434926	0.577877	0.0206403	0.117874		1.56667				0.6		0.45						0.81				0.51			0.57			0.71											0.1				0.63
Exp2	0.100152	0.55651	0.534554	0.0117473	0.109962	0.00782931	0.375503	0.542221	0.0103551	2.02217e-08		1.58333				0.6		0.45						0.8				0.51			0.57			0.71											0.09				0.62
Exp3	---	0.446681	0.483755	---	0.00409804	0.0421776	0.252234	0.580245	0.0152231	9.38317e-05		1.6				0.58		0.45						0.8				0.51			0.57			0.71											0.12				0.63
Exp4	---	---	---	---	---	0.0459612	0.29974	0.631933	0.00625379	0.146155		1.61667				0.6		0.45						0.8				0.5			0.57			0.71											0.12				0.63
Exp5	---	---	---	---	---	---	0.27916	---	0.00410889	0.107804		1.63333				0.6		0.46						0.81				0.51			0.57			0.71											0.11				0.63
Mean	0.107273	0.438785	0.523918	0.0146343	0.0782264	0.0303947	0.328313	0.583069	0.0113162	0.0743853		1.65				0.6		0.46						0.8				0.53			0.57			0.71											0.12				0.64
sd	0.00712095	0.0995028	0.0294281	0.00288698	0.0525969	0.0151099	0.0672511	0.0319812	0.00601165	0.061986		1.66667				0.59		0.45						0.81				0.5			0.57			0.7											0.1				0.64
n	2	3	3	2	3	4	5	4	5	5		1.68333				0.59		0.46						0.81				0.52			0.57			0.7											0.09				0.63
												1.7				0.56		0.46						0.8				0.53			0.57			0.71
												1.71667				0.6		0.46						0.81				0.54			0.54			0.71
Fig. 4h	0.8% Tris NTA					1% Tris NTA						1.73333				0.61		0.45						0.8				0.53			0.52			0.71
	Diffusion Coefficient [µm2/s]											1.75				0.61		0.46						0.8				0.53			0.52			0.71
	WT-His6	R286W-His6	His6-SUMO	WT-His6 + FtsZ	R286W-His6 + FtsZ	WT-His6	R286W-His6	His6-SUMO	WT-His6 + FtsZ	R286W-His6 + FtsZ		1.76667				0.62		0.45						0.79				0.54			0.52			0.72
Exp1	0.0179003	0.165404	0.558591	0.00842098	0.0715012	0.0437865	0.323839	0.453404	0.011527	0.0436704		1.78333				0.64		0.45						0.8				0.53			0.52			0.72
Exp2	3.12661e-19	0.219503	0.53158	0.00436886	0.0190734	0.000107848	0.130215	0.569514	0.00321519	0.0186887		1.8				0.62		0.46						0.8				0.52						0.71
Exp3	8.34844e-15	0.258864	0.479612	0.00794685	0.0270964	6.32419e-06	0.419201	0.658161	0.0054166	0.0460315		1.81667				0.61		0.45						0.8				0.53						0.71
Exp4	0.0123732	0.174381	0.518685	0.0306751	0.0336362	0.0577465	0.23664	0.596754	0.00574038	0.014218		1.83333				0.62		0.45						0.8				0.54						0.72
Exp5	0.0374493	0.302341	---	0.00834579	0.0228976	---	0.0876622	0.569884	0.0731961	0.0299457		1.85				0.59		0.45						0.81				0.51						0.71
Exp6	---	0.20156	---	---	0.0616937	---	0.140211	0.675995	0.0435065	0.0887332		1.86667				0.6		0.45						0.8				0.49						0.72
Exp7	---	---	---	---	---	---	---	0.618219	0.000437119	---		1.88333				0.59		0.45						0.79				0.5						0.72
Exp8	---	---	---	---	---	---	---	0.431694	---	---		1.9				0.61		0.45						0.79				0.52						0.72
Mean	0.0135445	0.220342	0.522117	0.0119515	0.0393164	0.0254118	0.222961	0.571703	0.0204341	0.0402146		1.91667				0.61		0.45						0.8				0.52						0.71
sd	0.0138469	0.0477702	0.0284533	0.00948231	0.0199898	0.0258307	0.117352	0.0827257	0.0254483	0.0246457		1.93333				0.61		0.45						0.8				0.53						0.72
n	5	6	4	5	6	4	6	8	7	6		1.95				0.6		0.45						0.79				0.53						0.71
												1.96667				0.57		0.45						0.79				0.52						0.7
												1.98333				0.59		0.45						0.79				0.53						0.7
Fig. 4h	1.5% Tris NTA					2% Tris NTA						2				0.56		0.46						0.79				0.53						0.7
	Diffusion Coefficient [µm2/s]											2.01667				0.55		0.47						0.79				0.51						0.7
	WT-His6	R286W-His6	His6-SUMO	WT-His6 + FtsZ	R286W-His6 + FtsZ	WT-His6	R286W-His6	His6-SUMO	WT-His6 + FtsZ	R286W-His6 + FtsZ		2.03333				0.6		0.46						0.79				0.54
Exp1	0.00203717	0.0303148	---	7.28258e-05	0.0383156	6.54509e-05	0.0629325	0.560506	1.63741e-05	0.0107471		2.05				0.59		0.46						0.79				0.52
Exp2	1.2003e-05	0.256364	---	1.55992e-15	1.49733e-05	0.0237209	0.0400806	0.543105	0.000109761	0.0307907		2.06667				0.58		0.45						0.8				0.56
Exp3	0.000962317	0.0668271	---	0.00169675	0.0127933	1.79543e-17	0.019917	0.598724	0.000661986	---		2.08333				0.59		0.46						0.79				0.55
Exp4	0.00533565	0.144153	---	0.00178964	0.103497	0.000354053	0.0168999	0.60048	---	---		2.1				0.61		0.47						0.8				0.54
Exp5	0.0214131	0.158378	---	0.00871995	0.0863185	---	---	---	---	---		2.11667				0.6		0.46						0.8				0.54
Exp6		0.255842	---	---	0.0767193	---	---	---	---	---		2.13333				0.58		0.46						0.79				0.54
Mean	0.00595205	0.15198	---	0.00245583	0.0529432	0.00603511	0.0349575	0.575704	0.000262707	0.0207689		2.15				0.62		0.47						0.8				0.55
sd	0.00793641	0.0854781	---	0.00322394	0.0384325	0.0102118	0.0184468	0.0246852	0.000284895	0.0100218		2.16667				0.6		0.46						0.8				0.53
n	5	6	---	5	6	4	4	4	3	2		2.18333				0.59		0.46						0.79				0.54
												2.2				0.61		0.46						0.79				0.52
Fig. 4h	F-Test				Fig. 4g	p-Value						2.21667				0.61		0.47						0.79				0.5
Tris NTA	WT/R286W	WT/HS	R286W/HS	WT + FtsZ/R286W + FtsZ	Tris NTA	WT/R286W	WT/HS	R286W/HS	WT + FtsZ/R286W + FtsZ			2.23333				0.62		0.47						0.78				0.52
0.1	0.534729	0.314494	0.0527134	0.418261	0.1	0.00764421	0.152799	0.441194	0.206569			2.25				0.62		0.46						0.77				0.52
0.25	0.218369	0.344977	0.564717	0.21591	0.25	0.088194	0.0104307	0.275054	0.48525			2.26667				0.6		0.46						0.77				0.51
0.4	0.116667	0.387655	0.160867	0.089543	0.4	0.0356552	0.000616481	0.310461	0.277603			2.28333				0.59		0.47						0.78				0.52
0.6	0.0373479	0.249682	0.27226	0.000517742	0.6	0.000120098	1.68152e-07	0.000468197	0.0774025			2.3				0.59		0.46						0.78				0.54
0.8	0.0350459	0.180057	0.473703	0.184762	0.8	1.40617e-05	9.46624e-09	7.52464e-06	0.0316674			2.31667				0.6		0.46						0.79				0.54
1	0.0365315	0.10148	0.356877	0.989171	1	0.0180393	3.49543e-07	5.89002e-05	0.21887			2.33333				0.6		0.47						0.78				0.54
1.5	0.000441976	---	---	0.000295656	1.5	0.00735566	---	---	0.0265083			2.35				0.58		0.46						0.79				0.55
2	0.357329	0.181111	0.644122	0.00121109	2	0.0550757	2.62811e-08	8.41942e-08	0.071126			2.36667				0.57		0.45						0.78				0.54
												2.38333				0.59		0.46						0.79				0.56
												2.4				0.59		0.46						0.79				0.56
												2.41667				0.57		0.46						0.79				0.57
												2.43333				0.56		0.46						0.79				0.56
												2.45				0.56		0.46						0.79				0.55
												2.46667				0.56		0.47						0.78				0.53
												2.48333				0.58		0.47						0.79				0.53
												2.5				0.62		0.47						0.79				0.51
												2.51667				0.62		0.47						0.79				0.51
												2.53333				0.63		0.48						0.79				0.51
												2.55				0.63		0.47						0.78				0.51
												2.56667				0.61		0.48						0.78				0.51
												2.58333				0.58		0.49						0.78				0.51
												2.6				0.59		0.48						0.78				0.53
												2.61667				0.57		0.48						0.77				0.52
												2.63333				0.57		0.47						0.78				0.52
												2.65				0.55		0.48						0.79				0.53
												2.66667				0.57		0.48						0.78				0.52
[truncated: 43 more columns]

## Sheet: Figure S1
Statistical analysis										Raw data Fig. S1b Comparison FtsZ autocorrelation decays						Raw data Fig.S1h FtsZ CTP Residence Time			Raw data Fig.S1h Scatter Plots FtsZ vs. FtsA FtsA R286W intensity									Raw data Fig.S1j QCM-D Membrane binding of FtsA WT and R286W
Fig. S1b	FtsZ autocorrelation [sec]										FtsZ autocorrelation T [sec]					Lifetimes FtsA WT His	Lifetimes FtsA R286W His		0.2µM FtsAs				0.8µM FtsAs					Time WT [min]	Frequency WT [Hz]	Disspitation WT [ppm]	Time R286W [min]	Frequency R286W [Hz]	Disspitation R286W [ppm]
	0.1µM		0.2µM		0.4µM		0.8µM			Concentration [µM]	FtsA WT mean	FtsA WT sd	FtsA R286W mean	FtsA R286W sd		0.1	0.1		FtsZ Intensity FtsA WT	FtsA WT Intensity	FtsZ Intensity FtsA R286W	FtsA R286W Intensity	FtsZ Intensity FtsA WT	FtsA WT Intensity	FtsZ Intensity FtsA R286W	FtsA R286W Intensity		0.00183333	0	0	0.00183333	0	0
	FtsZ/FtsA WT	FtsZ/FtsA R286W	FtsZ/FtsA WT	FtsZ/FtsA R286W	FtsZ/FtsA WT	FtsZ/FtsA R286W	FtsZ/FtsA WT	FtsZ/FtsA R286W		0.1	86.2188	18.8554	194.363	54.0629		0.1	0.1		7049.56	6204	1275.11	1746.67	3902.56	5140.11	5675.33	5355.22		0.0138333	-0.076	0	0.00866667	0.026	0.006
Exp. 1	103.16	160.44	137.57	153.77	70.56	331.53	56.36	113.86		0.2	87.69	40.7499	136.594	51.0307		0.1	0.1		7177.78	6181.67	1340.89	1776.89	3619.11	5180.67	5372.78	5264.56		0.0243333	0	0	0.019	0	0
Exp. 2	95.06	218.46	43.74	78.66	64.54	146.15	98.59	144.33		0.4	64.9325	17.0218	186.038	110.288		0.1	0.1		7115.67	6464.56	1575.89	1956.22	3702.11	5195.78	5309.78	4650.78		0.0346667	-0.086	-0.004	0.0295	-0.062	-0.01
Exp. 3	76.6	197.03	66.2	225.39	85.91	67.56		224.6		0.8	77.475	21.115	168.033	38.3999		0.1	0.1		6935.44	6350.22	1616.44	2291.44	3639.22	5017.44	5283	4510.67		0.0451667	-0.028	0.004	0.04	-0.018	-0.006
Exp. 4	64.69	285.1	107.95	94.45	38.72	110.76		162.61								0.1	0.1		7056.44	6304.67	1328.11	2045.33	3757.89	5071.67	5267.44	4246.11		0.0556667	-0.032	-0.004	0.0503333	0.028	0.008
Exp. 5	101.94	107.45	56.26	156.76		345.51		211.1		Raw data Fig. S1c Comparison FtsZ velocity						0.1	0.1		7024.11	6444.33	1343.78	1906.33	3918.89	5093.78	5427.22	4269.67		0.066	-0.122	0	0.0608333	0.078	-0.006
Exp. 6	98.06	197.7	157.2	182.94		114.72		151.7			FtsZ velocity [nm/s]					0.1	0.1		6804.67	6331.33	1392.56	1865.33	4042	5094.44	5585.89	4488.89		0.0765	0.05	-0.006	0.0713333	0.154	0.018
Exp. 7	49.73		91.38	134.63						Concentration [µM]	FtsA WT mean	FtsA WT sd	FtsA R286W mean	FtsA R286W sd		0.1	0.1		6553.89	6058.89	1421	1981.44	3855.33	5003	5420	4805.67		0.087	-0.068	-0.016	0.0818333	0.09	0
Exp. 8	100.51		41.22	66.15						0.1	38.718	4.74919	32.545	4.44273		0.1	0.1		6697	5977.67	1300.89	1998.67	4281.56	5024.33	5397.33	4512.56		0.0975	0.074	-0.004	0.0921667	0.09	0.002
Mean	86.2188	194.363	87.69	136.594	64.9325	186.038	77.475	168.033		0.2	39.2256	5.22669	35.3022	7.29354		0.1	0.1		7099.89	6215.11	1201.22	1869.56	4016.22	5043.33	5631.11	4569.11		0.107833	-0.06	-0.006	0.102667	0.038	0.006
sd	18.8554	54.0629	40.7499	51.0307	17.0218	110.288	21.115	38.3999		0.4	41.0514	7.22172	41.2263	7.44515		0.1	0.1		6840.11	6167	1273.44	1904.44	3891.22	5046.22	5477.78	4761.44		0.118333	-0.106	-0.004	0.113167	0.17	0.012
n	8	6	8	8	4	6	2	6		0.8	38.946	8.50839	34.3517	7.08274		0.1	0.1		7098.11	6500.78	1237.33	1889.11	3987.89	5489.33	5678.56	4969.56		0.128667	-0.22	0	0.1235	0.028	-0.008
	0.1µM	0.2µM	0.4µM	0.8µM												0.1	0.1		7321.78	6664.78	1220.22	1803	4101	5650.67	5758.67	5597.56		0.139167	-0.17	0.004	0.134	0.032	0.004
F-Test	0.0132676	0.567253	0.0130861	0.980993												0.1	0.1		7323.33	6900.44	1225.22	1855.44	3945.44	5361.22	5593.44	4636.56		0.1495	0.01	-0.008	0.144333	-0.074	0.01
p-value	0.00540083	0.0675501	0.0573803	0.0331636						Raw data Fig. S1d Comparison FtsZ off binding rate						0.1	0.1		7377.56	6637.33	1452.56	1798.56	4177	5228.89	5713.22	4774.22		0.159833	0.126	-0.012	0.154667	-0.022	0.006
Fig. S1c	FtsZ velocity [nm/s]										FtsZ off binding rate [s-1]					0.1	0.1		6970.22	6693.89	1930.22	2305.22	3851.89	5230	5681.22	5096.44		0.170333	0.072	0.004	0.165167	0.244	0.002
	0.1µM		0.2µM		0.4µM		0.8µM			Concentration [µM]	FtsA WT mean	FtsA WT sd	FtsA R286W mean	FtsA R286W sd		0.1	0.1		6687	6498.78	1795.56	2619.44	3754.89	5389	5838	4707.56		0.180833	-0.1	-0.002	0.1755	0.028	0.002
	FtsZ/FtsA WT	FtsZ/FtsA R286W	FtsZ/FtsA WT	FtsZ/FtsA R286W	FtsZ/FtsA WT	FtsZ/FtsA R286W	FtsZ/FtsA WT	FtsZ/FtsA R286W		0.1	0.19	0.07	0.25	0.07		0.1	0.1		6576.11	6393.22	1393.56	1956.56	4003	5163.56	6031.67	5364.78		0.191167	-0.03	-0.01	0.186	-0.084	0.012
Exp. 1	38.66	40.39	34.43	42.34	51.85	36.58	29.78	24.87		0.2	0.16	0.05	0.12	0.04		0.1	0.1		6703.11	6229	1151.67	1763.67	3982.67	5244.56	5886.56	5860.56		0.201667	-0.006	-0.004	0.196333	-0.188	-0.01
Exp. 2	37.7	26.87	49.64	33.42	36.35	27.26	35.94	42.97		0.4	0.18	0.04	0.09	0.03		0.1	0.1		6872.56	6158.67	1367.78	1871.11	4011.22	5446.89	5530.78	4987.44		0.212	-0.136	-0.01	0.206833	-0.196	0
Exp. 3	41.69	31.91	35.62	21.42	29.78	44.14	42.78	29.61		0.8	0.2	0.04	0.1	0.01		0.1	0.1		6715.56	6224	1560.78	1934.67	3922.56	5617.67	5594.33	5596.33		0.2225	-0.112	-0.002	0.217333	-0.104	0
Exp. 4	30.66	28.74	39.49	32.84	40.12	52.13	32.64	43.87								0.1	0.1		6924.89	6318.22	1422.44	1941.22	3738.44	5359.11	5726.67	5248.67		0.232833	-0.046	0.006	0.227667	-0.026	-0.01
Exp. 5	44.88	31.78	38.39	42.06	35.75	50	53.59	35.23								0.1	0.1		7367.78	6736.67	1369.11	2107.11	3715	5210.56	5930.33	4392.11		0.243333	0.054	-0.006	0.238	-0.068	-0.004
Exp. 6		35.58	34.82	27.72	45.13	38.32		29.56		Raw data Fig. S1e Comparison FtsZ single molecule lifetime						0.1	0.1		7112.44	6769.56	1396.78	2001.33	4023.22	5265.33	6312.89	4839.89		0.253667	-0.096	-0.006	0.2485	0.01	-0.01
Exp. 7			33.58	45.47	48.38	43.28					FtsZ single molecule lifetime [s]					0.1	0.1		7156.56	6563.78	1456.78	1894.11	4333.56	5291.67	6064	6186.44		0.264167	-0.076	0.01	0.259	-0.248	-0.004
Exp. 8			41.05	33.17		38.1				Concentration [µM]	FtsA WT mean	FtsA WT sd	FtsA R286W mean	FtsA R286W sd		0.1	0.1		7093.11	6699.44	1581.78	1987.22	3930.44	5242.78	5588	5495.89		0.274667	-0.19	0.004	0.269333	-0.09	0.002
Exp. 9			46.01	39.28						0.2	7.95	2.09	7.44	1.48		0.1	0.1		6805.22	6423.56	1820	2305.33	3902.78	5088.67	5458.44	4682.11		0.285	-0.062	0	0.279833	-0.08	0.004
Mean	38.718	32.545	39.2256	35.3022	41.0514	41.2263	38.946	34.3517		0.4	7.83	1.06	8.13	1.17		0.1	0.1		6701.56	6190.56	1784.78	2657.44	3980.67	5139.78	5481.78	4511		0.2955	0.128	0.002	0.290333	-0.186	-0.002
sd	4.74919	4.44273	5.22669	7.29354	7.22172	7.44515	8.50839	7.08274								0.1	0.1		6773.67	6241.22	1493.67	2009.67	3790.22	5234.89	5601.22	4600.11		0.305833	-0.068	-0.002	0.300667	-0.192	-0.002
n	5	6	9	9	7	8	5	6								0.1	0.1		6780.22	6562	1610.44	2280.78	3712.89	5178.44	5754.78	4578.11		0.316333	-0.042	0	0.311167	-0.018	0.008
	0.1µM	0.2µM	0.4µM	0.8µM						Raw data Fig. S1f Comparison FtsZ intensity						0.1	0.1		6674.78	6685.56	1391.89	2014.22	3797	5103.89	5863.78	4934.89		0.326833	0.028	-0.01	0.321667	-0.114	0.004
F-Test	0.83354	0.365167	0.977071	0.656946							FtsZ intensity [a.u.]					0.1	0.1		6475.11	6344.67	1314.44	1956	4126.56	5126	6095	5792.89		0.337167	0.012	0.002	0.332	-0.006	0.008
p-value	0.0751648	0.234045	0.966486	0.39968						Concentration [µM]	FtsA WT mean	FtsA WT sd	FtsA R286W mean	FtsA R286W sd		0.1	0.1		6611.78	6164.44	1370.56	1850.44	4079.89	5153.44	6056.44	5532.78		0.347667	-0.106	-0.002	0.342333	-0.004	0.004
										0.2	3196.38	400.65	5038.62	745.433		0.1	0.1		6765.67	6251.78	1308.89	1975	4212.11	5169.56	5745.78	5052.56		0.358	-0.12	0.01	0.352833	-0.244	0.008
										0.4	4717.5	889.66	7322	1188.95		0.1	0.1		7052.44	6571.56	1184.67	1779.89	4070.22	5202.78	5761.78	4647.78		0.3685	-0.022	0.002	0.363167	-0.056	-0.008
Fig. S1d	FtsZ off binding rate [s-1]															0.1	0.1		7028.56	6749.44	1359.11	1834.11	4195.11	5194.33	5573.78	4632.78		0.379	-0.012	0	0.373667	-0.12	0.002
	0.1µM		0.2µM		0.4µM		0.8µM									0.1	0.1		6946.11	6628.78	1607.11	2071.67	4424.33	5393.33	5432.78	5005.22		0.389333	-0.162	0.01	0.384167	-0.098	0.004
	FtsZ/FtsA WT	FtsZ/FtsA R286W	FtsZ/FtsA WT	FtsZ/FtsA R286W	FtsZ/FtsA WT	FtsZ/FtsA R286W	FtsZ/FtsA WT	FtsZ/FtsA R286W								0.1	0.1		7037.56	6526.11	1561.33	2200.89	4405.89	5461.89	5320.22	4957.33		0.399833	-0.05	0.002	0.394667	-0.08	0.014
Exp. 1	0.1	0.18	0.12	0.13	0.22	0.07	0.25	0.1								0.1	0.1		6909.56	6586.33	1491.44	2063.56	3981.11	5317	5320.44	4766.33		0.410167	0.002	-0.018	0.405	-0.034	0.006
Exp. 2	0.18	0.2	0.26	0.1	0.16	0.06	0.15	0.12								0.1	0.1		6595.89	6504.11	1455	2248.11	3703.56	5251.89	5380.78	4452.44		0.420667	-0.102	-0.002	0.4155	-0.056	0
Exp. 3	0.19	0.2	0.21	0.08	0.17	0.06	0.15	0.1								0.1	0.1		6573.67	6428.67	1223.33	1892.33	3772.33	5181.33	5600.33	4321.56		0.431167	0.034	-0.002	0.426	-0.038	-0.004
Exp. 4	0.35	0.19	0.1	0.08	0.17	0.12	0.24	0.1								0.1	0.1		6630	6407.78	1236.33	1859.67	3789.67	5204.67	5601.56	4562.89		0.441667	-0.108	-0.002	0.436333	0.112	-0.002
Exp. 5	0.18	0.34	0.12	0.14	0.14	0.12	0.22	0.1								0.1	0.1		6637.56	6336.78	1087.67	1825.67	3607.67	5226.67	5968.67	5038.44		0.452167	0.08	0	0.446833	0.06	0.002
Exp. 6	0.12	0.36	0.12	0.2	0.13			0.11								0.1	0.1		6680.78	6224.44	1029	1724.44	3610	5259.56	6237.56	5634.89		0.4625	0.182	-0.01	0.457333	0.166	0.002
Exp. 7	0.16		0.1	0.13	0.13											0.1	0.1		6735.89	6286.44	1013.22	1802.11	3695.89	5154.22	6208	5820.33		0.473	-0.066	-0.01	0.467833	-0.098	0.008
Exp. 8	0.24		0.14		0.26											0.1	0.1		6901.44	6390.89	1096.89	1819.33	3915.56	5215.89	6167.44	5837.44		0.4835	-0.01	0.006	0.478333	-0.014	0.004
Exp. 9	0.21		0.22		0.2											0.1	0.1		7257.33	6373.44	1210.44	2001.44	4465.33	5264.89	5584	5266.33		0.494	-0.134	0.004	0.488667	0.1	0.006
Exp. 10	0.14		0.19													0.1	0.1		7257.22	6470.67	1080.22	1860.89	4245.33	5394.33	5431.67	4754.22		0.504333	0.07	0	0.499167	0.004	0.008
Exp. 11	0.22															0.1	0.1		6791	6623	1129.44	1704.78	3864.89	5326.44	5467.89	4392.56		0.514833	-0.128	0	0.5095	-0.076	0.004
Exp. 12																0.1	0.1		6534.78	6382.56	1082.44	1875.22	4506	5472.56	5651	4682.11		0.525167	-0.082	-0.014	0.52	0.058	0.01
Mean	0.19	0.245	0.158	0.122857	0.175556	0.086	0.202	0.105								0.1	0.1		6615.89	6213.67	1253.56	2041.11	4229.67	6233.56	5357	4805.44		0.535667	0.042	-0.012	0.5305	-0.022	0.01
sd	0.064667	0.0747774	0.0541849	0.0388088	0.0413954	0.028	0.0435431	0.00763763								0.1	0.1		6447.33	6080.33	1105.89	2029.44	3897.11	7553.11	5488.67	4742.22		0.546	-0.124	0.006	0.540833	-0.046	0.008
n	11	6	10	7	9	5	5	6								0.1	0.1		6459.67	6161.22	1384.11	1992.22	3843.89	6286.89	5819.33	4836		0.5565	-0.044	-0.012	0.551333	-0.066	-0.006
	0.1µM	0.2µM	0.4µM	0.8µM												0.1	0.1		6724.44	6506.33	1240.33	1981.33	3826.56	5273.33	6037.44	5175.67		0.567	-0.136	0.01	0.561667	-0.1	0.01
F-Test	0.570804	0.464965	0.536375	0.00163191												0.1	0.1		6879.22	6402.78	965.222	1862	4195.22	5220.11	6135.67	5996.78		0.577333	0.028	0.004	0.572167	-0.046	0.006
p-value	0.157441	0.187019	0.00176426	0.000912016												0.1	0.1		7010.89	6396.78	1047.22	1710.56	4212.11	5454	6154.78	6480		0.587833	0.042	0	0.582667	0.036	0.008
																0.1	0.1		7034.22	6490.56	1230.89	1762.78	4010.33	5548.11	5899.89	4878.67		0.598167	-0.034	0.006	0.593	-0.122	0.008
																0.1	0.1		6867.56	6448.89	1369	2224.78	4171.11	5313.11	5798.33	4882		0.608667	-0.112	0.004	0.6035	-0.144	0.006
Fig. S1e/S1f	FtsZ lifetime [s]				FtsZ intensity [a.u.]											0.1	0.1		6695.56	6211	1300.22	2016.56	4185	5345.11	5582.89	5199.89		0.619167	-0.052	0.004	0.613833	-0.024	0.006
	0.2µM		0.4µM		0.2µM		0.4µM									0.1	0.1		6730	6415.33	1828.11	2012.44	4086.22	5326.78	5681.33	4888.44		0.6295	-0.01	-0.002	0.624333	-0.106	0.004
	FtsZ/FtsA WT	FtsZ/FtsA R286W	FtsZ/FtsA WT	FtsZ/FtsA R286W	FtsZ/FtsA WT	FtsZ/FtsA R286W	FtsZ/FtsA WT	FtsZ/FtsA R286W								0.1	0.1		6814.11	6399.11	1784.89	2265.89	4077	5471.78	5977.56	4980		0.64	0.034	0.008	0.634667	-0.246	0.008
Exp. 1	10.6	8.27	8.16	6.93	3162	4352	3320	7874								0.1	0.1		6872.89	6498.33	1464.44	2493	4259	5501.56	5911.78	5762.44		0.650333	-0.194	0.01	0.645167	-0.074	0
Exp. 2	7.78	8.68	8.93	7.74	3229	4797	4710	8089								0.1	0.1		6819.89	6478.11	1405.89	2084.44	4173.78	5309.22	6104.67	5356.67		0.660667	-0.102	0.008	0.6555	-0.18	-0.006
Exp. 3	5.48	5.36	6.4	9.71	3383	3942	3459	8613								0.1	0.1		6530.67	6365.89	1294.56	1879.11	3692.67	5328	5885.22	5557.44		0.671167	-0.182	0	0.665833	-0.214	-0.004
Exp. 4					4032	4502	4215	9101								0.1	0.1		6520.89	5993	1352.67	1846.44	3611.67	5353	5722.11	5502.33		0.6815	-0.05	0.014	0.676333	0.038	0.012
Exp. 5					2807	6427	5673	6600								0.1	0.1		6701.11	6212	1408	1978.78	4003.44	5295.67	5987.78	5249.22		0.692	-0.108	0.002	0.686667	-0.064	0
Exp. 6					2658	5304	5465	6615								0.1	0.1		6405.22	6257	1697.67	2089.33	4430	5532	5620.44	5175.33		0.7025	-0.106	-0.004	0.697167	-0.096	0.002
Exp. 7					3377	5579	5431	5540								0.1	0.1		6272.11	5939.89	1519.78	2064.22	3904.78	5619.78	5775.89	4923.67		0.712833	-0.088	0.002	0.7075	-0.102	0.008
Exp. 8					2923	5406	5467	6144								0.1	0.1		6438.33	6028.33	1427.11	2076.33	4120	5282.67	6575.11	4899.89		0.723333	-0.126	0.002	0.718	-0.256	0.006
Mean	7.95333	7.43667	7.83	8.12667	3196.38	5038.62	4717.5	7322								0.1	0.1		6433.78	6074.33	1502.56	2043.44	3869.11	5385.56	6452.44	5248.78		0.733667	-0.048	0.008	0.7285	-0.196	0.01
sd	2.09382	1.47793	1.0589	1.1674	400.65	745.433	889.66	1188.95								0.1	0.1		6595.33	6018.56	1545.33	2372.33	3836	5284.89	6120.89	6170.33		0.744167	-0.078	-0.002	0.738833	-0.18	0.008
n	3	3	3	3	8	8	8	8								0.1	0.1		6766	6272.67	1410.11	1975.22	3653.56	5220.89	6090.78	5942.78		0.7545	-0.148	0.012	0.749333	-0.164	0.004
			FtsZ Lifetime Diff		FtsZ Intensity Diff											0.1	0.1		6586.89	6346.33	1478.89	2083.56	3921.56	5153.44	5918.56	5479.89		0.765	-0.144	0.004	0.759667	-0.188	0.006
			0.2µM	0.4µM	0.2µM	0.4µM										0.1	0.1		6485.67	6155.67	1471.78	2106.56	3823.78	5273.67	5643.44	5571.22		0.775333	-0.002	-0.006	0.770167	-0.22	0.01
		F-Test	0.665092	0.902759	0.123543	0.462031										0.1	0.1		6794.89	6138.56	1334.22	1914.89	3910.44	5389.56	5452	5064.44		0.785833	-0.062	-0.006	0.780667	-0.332	0
		p-value	0.789721	0.803247	4.9415e-05	0.000381952										0.1	0.1		6775	6105	1171.67	1847.67	3796.78	5523.22	5397	5204.22		0.796333	-0.05	-0.002	0.791167	-0.288	-0.006
																0.1	0.1		6994	6109.89	1091.89	1700.22	3563.78	5394.78	4948.33	5184.78		0.806833	-0.064	-0.002	0.8015	-0.21	0.014
																0.1	0.1		7112.78	6329.67	1231.22	1655.78	3755.56	5225	4669.56	4227.22		0.817333	-0.052	-0.008	0.812	-0.232	0.006
																0.1	0.1		6923.67	6169.56	1413.44	1866.11	4041.56	5175.44	4658.22	3711.56		0.827667	-0.03	0	0.8225	-0.282	0.002
																0.1	0.1		7150.33	6026.89	1439.11	1999.56	3998.67	5546.67	4827.44	3693.56		0.838167	0.024	0.006	0.832833	-0.236	0
																0.1	0.1		7492.11	6443	1246	1939.33	3636.89	5817.22	5051.89	4445.56		0.848667	-0.056	0.01	0.843333	-0.306	0.006
																0.1	0.1		7118.67	6440.78	1102.56	1899.33	3506	5608.44	5495.33	4447.78		0.859	-0.056	-0.008	0.853833	-0.048	0.008
																0.1	0.1		6886.78	6209.11	1250.78	1812.44	3481	5284.89	5739.11	4219.22		0.8695	-0.006	0.008	0.864333	-0.022	0.02
																0.1	0.1		6754.44	6318.44	1392.56	1742.22	3660	5214.67	5881	4575.56		0.879833	-0.026	-0.006	0.874667	-0.264	0.016
																0.1	0.1		7157.11	6162.56	1459.89	2054	4052.56	5450.11	6048.89	4687.67		0.890333	-0.056	0.008	0.885167	-0.092	0.004
																0.1	0.1		6812.33	6030.33	1591.67	2105.67	3940.33	5527.22	5608.67	5048		0.900833	-0.136	-0.002	0.8955	-0.18	-0.004
																0.1	0.1		6950.67	6135	1400.67	2009	3522.33	5664.56	5361.11	5384		0.911333	-0.066	0	0.906	-0.17	0.008
																0.1	0.1		7241.11	6248.33	1285.11	1907.56	3525.22	5096.33	5223	5048.44		0.921667	0.114	0.002	0.9165	-0.126	0.002
																0.1	0.1		7413.67	6766.44	1381.22	1896	3787.44	5029.89	5218.67	4481		0.932167	-0.054	-0.004	0.926833	-0.06	0.004
																0.1	0.1		7161.44	6555.22	1539.44	2164.56	4056.11	5134.22	5362.44	4417.11		0.9425	-0.04	0.002	0.937333	-0.116	0.006
																0.1	0.1		7301.67	6458.22	1511.56	2041.11	3871.56	5159.56	5621.78	4303.89		0.953	-0.118	-0.006	0.947833	-0.128	0.004
																0.1	0.1		7353	6642.89	1564.33	2086.78	4078.44	4996.67	5610.22	4848		0.9635	-0.028	-0.006	0.958167	-0.056	0.006
																0.1	0.1		6956.11	6413	1631.33	2214.11	4331.56	5022.33	5553.56	5121.78		0.973833	-0.08	0.008	0.968667	0.09	-0.002
																0.1	0.1		6781.78	6180.33	1448	2180.56	3886.33	5063.89	5753.78	5041		0.984333	-0.134	0.002	0.979	-0.08	0.004
																0.1	0.1		6640.11	5973.78	1223.78	2023.56	3926.78	5139	5840.11	5244.33		0.994667	0.042	0	0.9895	-0.122	0
																0.1	0.1		6790.11	6275.33	1266.22	1776.56	3907.11	5260.33	6211.78	5845.78		1.00517	0.012	0	1	-0.028	0.012
																0.1	0.1		6894.56	6554.89	1425.56	2062.11	3898.33	5392.33	5832	6114.78		1.0155	-0.052	0	1.01033	-0.254	0.006
																0.1	0.1		7178.22	6767.11	1177.22	1773.56	4051.67	5230.22	5639.78	4958.67		1.026	-0.058	0.004	1.02067	-0.236	0.008
																0.1	0.1		7328.67	6750.56	1224.89	1772.67	4084	5227.67	5814.67	5303.11		1.0365	-0.068	-0.014	1.03117	-0.032	0.008
																0.1	0.1		7223	6630.22	1529.44	2156.33	4081.33	5362	5711.33	5260.89		1.04683	0.02	0.004	1.04167	0.056	0.014
																0.1	0.1		7146.78	6464.22	1406.11	2165.44	4015	5291.56	5845.78	5259.11		1.05733	0.082	0	1.05217	0.076	0.008
																0.1	0.1		6946.89	6657.89	1559.33	2011.67	4064.33	5146.44	6257.78	5471		1.06783	-0.106	0.008	1.0625	0.022	-0.002
																0.1	0.1		6957	6358	1529.22	2199	4155.44	5184.78	5783.22	5366.67		1.07833	0.04	-0.002	1.073	0.124	0.008
																0.1	0.1		6932.67	6427.22	1439.56	2194.67	4275.11	5300.44	5745.89	5207		1.08867	0.016	0	1.0835	0.098	0.004
																0.1	0.1		7213.33	6630.33	1320.44	2087.56	3826.78	5157.44	5851.11	5328.22		1.09917	0.016	0.008	1.094	-0.05	-0.002
																0.1	0.1		7025.67	6718.22	1066.22	1755.11	3716.78	5256.56	5542.89	4898.11		1.10967	-0.076	0	1.1045	0.09	-0.002
																0.1	0.1		6597	6355.89	1147.56	1997.78	3833.78	5302.89	5677.11	4783		1.12017	0.084	-0.008	1.11483	0.056	0.008
																0.1	0.1		6546.22	6180.33	1047.22	1872.67	4055	5221.67	6189.11	5135.11		1.1305	-0.042	-0.01	1.12533	0.216	0.002
																0.1	0.1		6548.78	6077.89	1135.22	1767.78	4055.33	5312.11	6095.78	5553.78		1.141	-0.088	0.004	1.13567	0.002	-0.002
																0.1	0.1		6904.22	6209.89	1255.89	1922.67	4010.22	5264.56	5659	5191.67		1.15133	-0.158	0	1.14617	-0.018	0.004
																0.1	0.1		7000	6474.78	1015.67	1815	3839.89	5129.67	5497.78	5336.56		1.16183	0.07	-0.002	1.1565	-0.058	-0.002
																0.1	0.1		6860	6412.33	1006.33	1680.22	4112.22	5190.11	5386.78	5417.56		1.17233	-0.136	0	1.167	0.028	0.008
																0.1	0.1		6964.33	6333	1236.67	1973.44	3815.67	5138	5342.33	4982		1.18283	-0.018	0	1.1775	-0.008	0.006
																0.1	0.1		7136.22	6613.56	1122.44	1964.78	3700.78	5120.11	5664.67	4541.33		1.19333	-0.046	0.006	1.188	0.04	0.008
																0.1	0.1		6987.67	6670.22	1081.22	1912.44	3817	5141.33	6117	5013.22		1.20367	-0.06	-0.002	1.1985	0.034	0
																0.1	0.1		6909	6492.11	1148.11	1835.11	4219.67	5143.22	5969.67	4982.11		1.21417	-0.018	0.006	1.20883	-0.18	0.012
																0.1	0.1		6581.11	6208.89	1176.56	1741.11	3896.33	5152.67	5688.33	4893.67		1.2245	-0.018	0	1.21933	-0.092	0.004
																0.1	0.1		6646.22	6076.89	995.333	1850.11	4065.78	5208.33	5406.89	4307.89		1.235	-0.102	0.002	1.22967	0.022	0
																0.1	0.1		6725.56	6159.89	1073.33	1714	4073.33	5256.22	5399.44	4419		1.24533	-0.012	0.012	1.24017	-0.022	0.002
																0.1	0.1		6898.44	6101.78	1309.67	1843.33	4035.56	5237.67	5664.67	4541.44		1.25567	-0.096	0.006	1.2505	-0.03	0.002
																0.1	0.1		7145.78	6352.78	1455.44	2114.11	4191.78	5229.22	5634.11	5153.22		1.26617	-0.116	0.002	1.26083	-0.252	0.006
																0.1	0.1		7205.22	6399.56	1243.78	2049.67	4450	5406.44	5457.11	5190.56		1.2765	-0.026	0.01	1.27133	-0.15	0.014
																0.1	0.1		7250.89	6584.89	1416.78	2048.11	4362.56	5322.78	5335.22	5793.78		1.287	-0.086	0	1.28183	-0.084	0.002
																0.1	0.1		7027.22	6567.78	1485.67	2107.67	3788	5364.22	5321.67	5417.56		1.2975	-0.014	0.002	1.29217	-0.14	0.004
																0.1	0.1		6738.33	6513	1320.22	2255.33	3895.78	5220	5527.22	4727.78		1.308	-0.19	0.008	1.30267	-0.106	0
																0.1	0.1		6721.89	6451.11	1216.56	1897.22	3706.44	5229.89	5789.33	4510.22		1.31833	-0.168	0.004	1.313	-0.06	0.01
																0.1	0.1		6626.33	6367.44	1392.67	1852	3548.89	5182	6330.44	4946.67		1.32867	-0.198	0.002	1.3235	-0.238	0
																0.1	0.1		6839.56	6310	1336.44	1991.44	3568.44	5323.89	6564.22	5506.44		1.33933	0.008	0.012	1.33383	-0.048	0
																0.1	0.1		7032	6492.56	1430.33	1988.33	3971.11	5166.89	6335.78	5409.67		1.34983	-0.268	-0.006	1.3445	-0.098	-0.006
																0.1	0.1		6689	6626.56	1436.67	1932.44	4236.78	5113.22	5889.67	5576.67		1.36033	0.062	0.006	1.355	-0.168	0.004
																0.1	0.1		6810	6406.11	1591.56	1814.56	4645.78	5145.67	5340.89	5236.89		1.37067	-0.004	0.01	1.3655	-0.142	0.006
																0.1	0.1		6944.22	6302.78	1662.44	2099.78	4248.78	5214	5107.89	4592.67		1.38117	-0.2	0.008	1.37583	-0.26	0.004
																0.1	0.1		6809.89	6471.33	1491.44	2129	4320.89	5333	5296.44	4510.11		1.39167	-0.212	-0.008	1.38633	-0.172	0
																0.1	0.1		6691	6421.44	2224	2915.44	4352	5325.78	5335.22	4654.56		1.402	0.01	0.004	1.39683	-0.28	0.006
																0.1	0.1		6960.67	6464.33	1504.44	2408.89	4144.11	5569.11	5491.56	4775.11		1.4125	-0.002	0	1.40733	-0.102	-0.004
																0.1	0.1		6960.11	6495.44	1520.78	2105.11	4134.44	6031.44	5635	4860		1.423	-0.136	0.002	1.41767	-0.124	-0.004
																0.1	0.1		6802.11	6272.11	1659.33	2140.89	3860.56	5620.44	5703.56	4745.89		1.4335	-0.1	0	1.42817	-0.19	0.01
																0.1	0.1		6559.67	6185.89	1536.44	2033.11	3857.89	5258.56	6126	5359.89		1.44383	0.04	0.006	1.43867	-0.148	0.01
																0.1	0.1		6272.11	6265	1399.44	2130.33	4138.89	5261.33	6149.56	5167.22		1.45433	-0.084	0.01	1.449	-0.358	-0.002
																0.1	0.1		6543.78	6174.78	1274.78	2071.44	4081.67	5341.56	5579.78	5265.89		1.46467	-0.074	-0.006	1.4595	-0.156	0
																0.1	0.1		6696.22	6209.11	1176.22	1847.22	3940.78	5391.44	5559.11	4605.89		1.475	0.034	0.006	1.46983	-0.216	0.006
																0.1	0.1		6539.89	6064.67	1268.78	1825.33	3924.33	5272.67	5702.78	5148		1.4855	-0.004	0.002	1.48033	-0.192	0.004
																0.1	0.1		6485.56	6181.89	1586.78	2251.78	4097.22	5247.89	5696.11	6387.22		1.49583	-0.068	-0.006	1.49067	-0.136	0.006
																0.1	0.1		6505.22	6155.33	1450.67	2155.78	4340.22	5272.89	5645.44	6210		1.50633	-0.06	-0.002	1.50117	-0.128	0.006
																0.1	0.1		6573.78	6090	1139.89	1970.56	4422.44	5376.78	6062.11	5116.56		1.51683	-0.016	0.002	1.51167	-0.044	0.006
																0.1	0.1		6578.22	6035.33	1108.22	1672.89	4406.78	5410.56	5997.11	5360.11		1.52733	-0.188	-0.006	1.522	-0.054	0.012
																0.1	0.1		6884.22	6339.56	1234.56	1758.11	4171.33	5407.22	5881.56	4933.89		1.53767	-0.094	0.008	1.5325	-0.244	0.004
																0.1	0.1		6665.78	6197.22	1433.56	2057.44	3926.44	5415.22	5694.56	5410.33		1.54817	-0.054	0.004	1.543	0.026	0.018
																0.1	0.1		6713.67	6193.11	1457	2070.22	3837.78	5250.33	5683	5229.33		1.55867	-0.008	0	1.5535	-0.04	0
																0.1	0.1		6899	6251.67	1321.67	1935.89	3978.33	5244.22	5648.78	4790.44		1.569	-0.004	0.01	1.56383	-0.176	0.012
																0.1	0.1		6740.22	6038.67	1177.56	1924.33	3975.78	5302.44	5517.33	4656.67		1.5795	-0.166	-0.008	1.57433	-0.07	0.01
																0.1	0.1		6790	6272.67	1242.33	1866.67	3954.56	5191.56	5527.89	4814.22		1.59	-0.106	-0.002	1.58483	-0.15	0.006
																0.1	0.1		7042	5879.33	1321.11	1871.78	4234	5274.56	5791.56	5160.44		1.60033	-0.088	0	1.59517	-0.1	0.008
																0.1	0.1		6896.56	5666.11	1436.89	1980.44	3911.44	5339.56	6231.22	4949.11		1.61083	-0.008	0	1.60567	-0.062	0.004
																0.1	0.1		6969.11	5585.11	1643.11	2157.22	3745.33	5250.56	6193.78	4836.33		1.62133	-0.106	0	1.616	-0.158	0.018
																0.1	0.1		7360	6047.22	1741.78	2213.78	3647.78	5153.11	5799.44	5579.89		1.63183	-0.118	-0.006	1.6265	-0.204	0.018
																0.1	0.1		7008.67	6318.89	1512	2063.89	3716.22	5221	5830.22	6019		1.64217	-0.048	0.004	1.637	-0.038	0
																0.1	0.1		6872.67	6137.78	1308.89	2039.11	3951	5300.11	5687.11	5790.11		1.6525	-0.044	-0.01	1.64733	-0.188	0.01
																0.1	0.1		6992.33	6286.56	1313.44	1853.44	3909.78	5733.44	5990.89	4695.44		1.663	-0.034	0.006	1.65783	-0.096	0.012
																0.1	0.1		6916.44	6220	1637.33	2090.44	4072	7154.44	5482	5632.56		1.6735	-0.07	0.004	1.66833	-0.088	0.006
																0.1	0.1		6713.78	6034.56	1437.89	2097.56	3785.44	6175.44	4843.78	5490.56		1.684	-0.058	0.002	1.67883	-0.052	0.002
																0.1	0.1		6622.33	6017.22	1412.78	1973.44	3715.89	5351.22	4700.44	4131.89		1.6945	-0.038	0.004	1.68933	0.044	0
																0.1	0.1		6858.44	6215	2084.22	2330.67	4127.11	5204.89	4779.89	3944.33		1.705	-0.1	-0.004	1.69983	0.038	-0.004
																0.1	0.1		7130.22	6472.89	1588	2409.56	3943.78	5249.22	5072	4460.44		1.71533	-0.022	0.002	1.71017	0.054	0
																0.1	0.1		7021.22	6435	1911.44	2325	3755.78	5500	4981.78	4725.89		1.72567	0.05	-0.012	1.7205	0.002	-0.002
																0.1	0.1		7183.67	6528.22	1675.78	2336	3575.78	5392.22	5092.22	4512		1.73617	0.034	-0.004	1.731	-0.074	-0.002
																0.1	0.1		7214.44	6721.11	1566.33	2080.11	3573.44	5315.67	5244	4274.89		1.74667	-0.068	-0.002	1.7415	0.138	0.004
																0.1	0.1		6876.11	6350	1171.44	1947.33	3515.33	5264.67	5391.78	4287.11		1.75717	-0.008	0.012	1.75183	0.182	0.012
																0.1	0.1		6758.89	6128.22	1152.11	1947.44	4284.56	5372	5693	4677.33		1.76767	-0.114	0.008	1.76233	0.064	0.004
																0.1	0.1		6849	6174.78	1306.67	2146.67	4329.33	5754.11	5903.67	4693.78		1.778	-0.158	-0.004	1.77283	0.06	0.014
																0.1	0.1		7028	6511.67	1158.67	2068.33	3908.22	5758.67	5736.44	4738.56		1.78833	0.074	0.014	1.78317	0.026	0
																0.1	0.1		7052.44	6618	1165.33	1842.22	3736.11	5054.44	5441.44	5596.33		1.79883	-0.064	0.008	1.7935	0.04	0.016
																0.1	0.1		7213.89	6781.11	1374.11	1961	3902.33	5109.56	5322.56	4776.22		1.80917	0.018	-0.006	1.804	-0.15	0.008
																0.1	0.1		7276	6840.56	1039.44	1860.44	3941.56	5307.33	5259.33	4418.44		1.81967	0.042	0	1.8145	-0.012	0.004
																0.1	0.1		7285.67	6635.56	1072	1787.22	4005.44	5350.78	5519.44	4200.22		1.83017	-0.048	0	1.825	-0.004	0.01
																0.1	0.1		7381	6663.11	1222.89	1963.67	4532.89	5080.33	5842.33	4911.22		1.84067	0.06	0.008	1.83533	0.002	0.004
																0.1	0.1		7265.11	6618.56	1184.22	1889.78	4259.33	5018.33	5845.67	5473.11		1.851	-0.04	0.012	1.84583	-0.016	0.012
																0.1	0.1		6942.56	6311.89	1123	1795	3920.11	4948.33	6085.44	5856.11		1.8615	-0.094	0	1.85633	-0.076	-0.002
																0.1	0.1		6750	6258.11	972	1722.89	3912.78	5057	6247.78	6447.67		1.872	0.022	0.008	1.86667	-0.014	0.016
																0.1	0.1		6921.89	6364.11	1289.11	1858.11	4124.78	5084.67	6563.33	5617.33		1.88233	0.01	0	1.87717	-0.162	0.008
																0.1	0.1		6836.67	6452.33	1064.11	1980.56	3793.78	5196.22	5965	4713.33		1.89283	-0.128	0	1.8875	-0.074	0.008
																0.1	0.1		6668.89	6205.22	1030.33	1701.33	4063	5281.78	5826.22	5021.89		1.90317	0.104	-0.006	1.898	-0.154	0.014
																0.1	0.1		6465.44	6277.78	1221.56	1725.11	4345.11	5320.22	5954.56	5419.44		1.91367	-0.016	0.006	1.90833	-0.28	-0.006
																0.1	0.1		6546.67	6230.44	1363	1937.33	4321.78	5284.44	5935.22	4921.33		1.92417	-0.062	0	1.91883	-0.092	-0.004
																0.1	0.1		6677.11	6272	1532.22	2111.56	3998.78	5219.56	6024.67	5177.44		1.9345	-0.04	0.002	1.92933	-0.016	-0.002
																0.1	0.1		6992.67	6197.67	1646.67	2328.44	4187.67	5149.67	6099.33	5732.89		1.945	-0.102	0	1.93967	-0.134	0.012
																0.1	0.1		6738.89	6417.67	1415.89	2048.89	4145.89	5203	5838.22	5499.44		1.9555	-0.122	0.002	1.95017	-0.136	0
																0.1	0.1		6851.67	6279.78	1242.33	1932.67	4171.33	5147.22	5903.67	5773.11		1.96583	-0.09	0.008	1.96067	0.044	0.008
																0.1	0.1		7223	6736.44	1103.89	1854.67	3958	5143.56	5851	5617.11		1.97633	-0.074	0.008	1.971	-0.1	0.01
																0.1	0.1		6981.89	6643.11	1388.33	1733.78	3736.78	5148.89	5686.33	4474.11		1.98683	-0.07	0.008	1.9815	-0.272	0.008
																0.1	0.1		6680.89	6427.78	1690.44	1916.89	3996.44	5241.67	5820.33	4724.78		1.99717	-0.186	0	1.992	-0.102	0.004
																0.1	0.1		6484.44	6127.11	1548.89	1907.89	4448.78	5201.33	5953.78	5389.78		2.0075	-0.188	0.014	2.0025	-0.274	0.014
																0.1	0.1		6496.11	5987.78	1342.22	1868.78	4059.22	5306.22	5880.11	5467.78		2.018	-0.13	0.002	2.01267	-0.192	0.004
																0.1	0.1		6725.67	6039.67	1238.89	1740	3969.56	5278.33	5904.67	5238.56		2.02833	-0.048	0.002	2.02317	-0.19	0.004
																0.1	0.1		6782.44	6179.33	1354.33	1781.44	3889.44	5279.33	5958.67	5754		2.03883	-0.086	0.014	2.03367	-0.144	0.016
																0.1	0.1		6977.78	6364.56	1498	2088.56	4067.89	5236.67	5731	5844.22		2.04933	-0.07	-0.006	2.044	-0.266	-0.01
																0.1	0.1		7258.67	6602.44	1582.78	2148.33	4079.33	5097	5469.89	5670.89		2.05967	-0.052	0.002	2.0545	-0.228	0
																0.1	0.1		7011.22	6509.56	1407.89	2057.78	3785	5039.44	5595.22	5201.11		2.07017	-0.092	0.006	2.065	-0.296	0.01
																0.1	0.1		6673.89	6425	1497	2069.22	3822.22	5147.67	5709	5081.78		2.08067	-0.056	0.006	2.07533	-0.262	0.006
																0.1	0.1		6725.67	6301.44	1578	2111.44	4070.11	5248.33	5381.89	4918.67		2.091	-0.148	0	2.08583	-0.338	0
																0.1	0.1		6672.67	6343.89	1469.78	1900.78	3971.44	5270.33	5238.22	4762.33		2.1015	-0.094	-0.004	2.09617	-0.114	0.006
																0.1	0.1		6563.67	6495.33	1532.44	1985.22	4270.33	5183.44	5303.56	4322.89		2.11183	-0.128	0.002	2.10667	-0.15	0
																0.1	0.1		6535.33	6279.33	1698.44	2054.56	4135	5214.56	5412.89	4356.78		2.12233	-0.004	-0.004	2.11717	-0.24	0
																0.1	0.1		6834.89	6432.11	1422.56	1989.89	3860.22	5291.33	5690.89	4278.22		2.13267	-0.058	0.01	2.1275	-0.096	-0.002
																0.1	0.1		6816.33	6591.67	1241.33	1923.22	4013.11	5401.11	5652.11	4856		2.14317	-0.036	-0.01	2.138	-0.272	0.002
																0.1	0.1		6527.56	6442.44	1606.89	2207.22	4182.78	5381.78	5761.11	5370.22		2.15367	-0.028	-0.006	2.14833	-0.178	0.008
																0.1	0.1		6626.89	6171	1654.56	2347.67	4596.78	5397	5539.56	6166.89		2.164	-0.05	0.006	2.15883	-0.088	0.002
																0.1	0.1		6805.22	6052.44	1451.22	2398.67	3948.67	5310.11	5470.67	6121.78		2.17433	-0.046	0.002	2.16917	-0.266	0.016
																0.1	0.1		6837.89	6224.11	1212.33	1795.67	4025.56	5333.44	5530.78	4798		2.18467	-0.1	0.002	2.1795	0.016	0.014
																0.1	0.1		6810.78	6339.44	1345.11	2083.22	3758.89	5407.11	5783.56	4989.78		2.195	-0.066	0.004	2.18983	-0.26	0.004
																0.1	0.1		6418.22	6224.11	1449.78	2308.67	3747.22	5297	6256	5278.33		2.2055	-0.054	0.006	2.20033	-0.224	0.002
																0.1	0.1		6370.44	6064.33	1438.56	2144.22	3692.78	5426.56	6299	5843.33		2.216	0.078	0.008	2.21083	-0.22	0.01
																0.1	0.1		6398.22	5844.89	1535.89	2253.89	3751.11	5208.22	6088.22	5966.22		2.22633	-0.11	0	2.22117	-0.098	0.01
																0.1	0.1		6423.22	6147.33	1239.89	2094.89	3911.56	5227.22	5860.11	5657.89		2.23683	-0.06	-0.002	2.2315	-0.21	0
																0.1	0.1		6376	6178.67	1025.67	1796.33	4321.89	5255.22	5530.44	5201.44		2.24733	-0.108	-0.004	2.242	-0.096	0.01
																0.1	0.1		6421.44	6193.89	1229.11	1795	4495.56	5265.67	5252.33	4913.22		2.25783	-0.236	-0.002	2.2525	-0.1	0.006
																0.1	0.1		6412.33	6053.67	1432	1847.89	4380	5234.11	5440.89	4523.11		2.26833	-0.042	0.002	2.263	-0.158	0.006
																0.1	0.1		6498.67	5976.22	1513.67	2108.89	4101.33	5286.22	5546.67	4897.44		2.27867	-0.05	0.008	2.2735	-0.06	0.012
																0.1	0.1		6532.67	6008.56	1640.22	2037.89	3930.22	5401.33	5618	4963.67		2.28917	-0.19	-0.002	2.284	-0.074	0.01
																0.1	0.1		6654.11	5945.44	1347.44	2071.44	4078.78	5424.11	5487.67	4410.89		2.2995	0.05	0.004	2.29433	-0.128	0.008
																0.1	0.1		6681.56	6202.67	1358.44	1935.78	3979.22	5377.33	5787.89	4411.44		2.31	-0.04	0.006	2.30483	-0.082	0.006
																0.1	0.1		6536.56	6350.78	1379.78	1904.67	4040.67	5346.22	5697.56	4932.78		2.3205	0.012	0.008	2.31517	-0.106	0.002
																0.1	0.1		6596.78	6270.67	1475.56	2180.22	4148.44	5359.22	5582.56	4985.67		2.33083	-0.018	-0.002	2.32567	-0.094	0.006
																0.1	0.1		6845.22	6203.89	1479.44	2133.22	3870.22	5344.11	5344.11	4790.56		2.34117	-0.114	-0.002	2.336	-0.154	0.016
																0.1	0.1		6707.22	6223.33	1512.78	1985.33	3912.11	5325.22	5704.22	4472.22		2.35167	0.004	0.002	2.34633	0.084	0.004
																0.1	0.1		6688.56	6300.22	1751.78	2003	3937.33	5325.78	6323.89	5165.67		2.362	0.066	-0.004	2.35683	-0.012	0.012
																0.1	0.1		7009.56	6067.56	1605.33	2172.22	4060.56	5282.67	6033.44	6374.78		2.3725	0.094	0.004	2.36717	0.09	0.004
																0.1	0.1		6908	5622.11	1782.89	2219.22	4469.56	5256.56	5558	5606.78		2.38283	-0.094	0.008	2.37767	-0.01	0.006
																0.1	0.1		6870.89	5320.56	1595.67	2090.67	4114.33	5268.11	5584.89	5264.22		2.39333	-0.084	-0.004	2.38817	0.042	0.014
																0.1	0.1		6797.56	5502.67	1445.67	2083.22	4110.67	5317.44	5596.89	5062.44		2.40367	-0.104	0.002	2.3985	0.074	0.01
																0.1	0.1		6829	5978.22	1256.78	2144.44	4050	5460.78	6020.11	5204.89		2.41417	-0.022	0.008	2.409	-0.004	0.008
																0.1	0.1		6861.33	6222.56	1187.44	2111.22	3777.78	5398.22	5581.11	5766		2.42467	-0.196	0.002	2.41933	-0.026	0.018
																0.1	0.1		6706.78	6107.56	1252.89	1891.89	3666.56	5170.67	5451.89	5121.67		2.435	-0.04	0.002	2.42983	0.11	0.008
																0.1	0.1		6928.44	6008.56	1354.33	2041	3543	5204.11	5408.78	5182.22		2.44533	-0.162	0.006	2.44017	-0.11	0.01
																0.1	0.1		7039.44	6282.67	1264.44	2023	3828.44	5190.22	5291.44	4798.56		2.45583	-0.01	-0.004	2.45067	-0.012	0.002
																0.1	0.1		6787.22	6201.44	1228.33	2100.22	4273	5278.78	5614.89	4188.33		2.46617	-0.15	-0.002	2.461	-0.136	-0.004
																0.1	0.1		6680.44	6276	1124.78	1907.78	4372.67	5241	5505.44	4525.78		2.47667	-0.202	0.002	2.4715	-0.032	0.006
																0.1	0.1		6627.89	6184.78	1263.56	1950.44	4164.67	5210.44	5713.33	5095.44		2.48717	-0.068	-0.002	2.482	-0.08	0.016
																0.1	0.1		6722.89	6291.56	1253.33	2062.44	3809.56	5430.78	6221.56	4581.67		2.49767	-0.132	-0.008	2.4925	-0.076	-0.002
																0.1	0.1		6819.56	6285.67	1210.11	1915.67	4032.33	5381.56	5997.67	5603.78		2.508	-0.146	0	2.50283	-0.09	0.012
																0.1	0.1		7230.11	6557.33	1215.56	1848.33	3899.89	5356.78	5566.44	6547.56		2.5185	-0.1	0.004	2.51317	-0.152	0.004
																0.1	0.1		7125.33	6575	1190.44	1907	4234.11	5417.89	5448.22	5570.11		2.529	-0.21	0.006	2.52367	-0.016	0.01
																0.1	0.1		6761.44	6334.22	1471.33	1940.78	4026.22	5923.89	6083.44	4435.89		2.53933	-0.108	0	2.53417	-0.144	0.006
																0.1	0.1		6656.78	5952.44	1175.33	2041.89	4040.56	6652	5693.11	5080.56		2.54983	-0.188	0.008	2.54467	-0.032	0
																0.1	0.1		6824.56	5917	1116.67	1773	4210	5905.33	4870.33	5423.67		2.56033	-0.108	-0.002	2.555	-0.196	0.012
																0.1	0.1		6926.22	6124.56	1155.33	1843.89	3877	5242.22	4882.33	4486.67		2.57067	0.008	0	2.5655	-0.274	0.002
																0.1	0.1		7075.56	6263.67	1247.56	1827.33	3976.11	5136.56	5267.44	4491.78		2.58117	-0.112	0.004	2.57583	-0.062	0.014
																0.1	0.1		7295.67	6561.89	1386.89	2015.67	3838.56	5170.78	5157.22	5176.67		2.5915	-0.2	0.006	2.58633	-0.08	-0.002
																0.1	0.1		7347	6633.78	1241.33	2100.33	3528	5173.67	5135.11	4781.44		2.602	-0.06	-0.002	2.59683	-0.268	0.006
																0.1	0.1		7385.33	6656.78	1142.44	1800.33	3518.33	5200.22	5019.44	4680.56		2.61233	-0.05	-0.002	2.607	-0.132	0.012
																0.1	0.1		7316.33	6533	1167.22	1858.44	3586.33	5304.11	5002.67	4664.56		2.62267	-0.07	0.004	2.6175	-0.266	0.012
																0.1	0.1		6931.22	6249.89	1191.22	1905.89	3881.22	5409.33	5014.33	4150.44		2.63317	-0.164	0.01	2.628	-0.32	0.01
																0.1	0.1		6703.78	5909.78	1270.22	1772.33	4434.44	5406	5685.89	4378.44		2.6435	-0.13	0.01	2.63833	-0.06	0.012
																0.1	0.1		6390.11	6038.78	1309.11	1826.67	4108.56	5422.11	5605	4225.89		2.654	-0.066	-0.006	2.64867	-0.276	0.012
																0.1	0.1		6685.56	6223.11	1325.33	1822.22	3884.89	5103.89	5745.78	4448.33		2.6645	-0.154	0	2.65917	-0.18	-0.002
																0.1	0.1		6604.56	6517.56	1354.78	1731	4052.33	5033.67	5735.33	5397.56		2.67483	-0.148	0	2.66967	-0.222	0
																0.1	0.1		6492.22	6353.89	1273.33	1906.67	3976.22	5066.56	5462.78	5033		2.68533	-0.176	0	2.68	-0.268	0.008
																0.1	0.1		6491	6116.11	1245.89	1777.22	4017.78	5175.22	5389.11	4389.11		2.69567	-0.092	-0.002	2.6905	-0.24	0.002
																0.1	0.1		6676.56	6284	1260.22	1881.89	4077.56	5225.67	5444.33	4702.67		2.70617	-0.034	0.006	2.70083	-0.232	0.004
																0.1	0.1		6482.78	6141.22	1167	1855.33	4420	5139	5869.22	4606.67		2.71667	-0.046	0.008	2.71133	-0.23	0.008
																0.1	0.1		6738.22	6113.56	1281.89	1847	3862	5020.56	6058.22	5218.22		2.727	-0.03	-0.006	2.72183	-0.182	0
																0.1	0.1		6699.11	6252.78	1632.78	1962.78	3760.67	4993.56	6609.33	5822.44		2.7375	-0.054	0	2.73233	-0.17	0.008
																0.1	0.1		6940.56	6234.56	1461.78	1995.56	3993.89	5025.11	6393.56	6419.44		2.74783	-0.062	0.008	2.74267	-0.206	-0.002
																0.1	0.1		7180.56	6639.11	1345.33	2044.89	4220.33	5149.11	5914	5378.67		2.75833	-0.064	0.004	2.75317	-0.184	0.014
																0.1	0.1		6878.11	6491.67	1406.67	1993.89	4096.78	5196.67	5689.22	4622.11		2.76883	0.05	0	2.7635	-0.36	0.012
																0.1	0.1		6694.44	6387.44	1257.78	1900.22	4186.33	5201.44	6071.89	4605.33		2.77917	-0.174	-0.006	2.774	-0.138	0.01
																0.1	0.1		6443.67	6217.89	1350.33	1969.89	4272.67	5229.44	5872.33	5125.11		2.78967	-0.162	0	2.78433	-0.112	-0.008
																0.1	0.1		6504.56	6001.22	1627.78	2301.56	4235.89	5211.89	5900	4659.56		2.8	-0.018	-0.002	2.79483	-0.08	0.002
																0.1	0.1		6595.11	5870.33	1616.22	2228.56	3943.56	5307.11	6088.56	4758.78		2.8105	-0.09	0.002	2.80533	-0.272	0.008
																0.1	0.1		6588.22	6074.22	1611.78	2112.67	4328.78	5360.44	6195.44	5585.56		2.82083	-0.042	0.012	2.81567	-0.212	0.008
																0.1	0.1		6818.11	6156.78	1835.67	2265.78	4008.33	5287.22	5988.89	5924.67		2.83133	-0.07	-0.002	2.826	-0.162	-0.006
																0.1	0.1		6996.33	6353.44	1442.11	2038.56	3988.78	5244.78	6001.44	5212		2.84167	-0.002	-0.002	2.8365	-0.056	0.012
																0.1	0.1		7011.78	6245	1605.67	2679.44	4009.56	5227.67	5597.11	5409.11		2.85217	-0.044	0.004	2.84683	-0.248	0.014
																0.1	0.1		6747.33	6371.44	1712.11	2818.33	3762.78	5283.44	5573.67	5124.11		2.8625	0.014	-0.004	2.85733	-0.17	0.006
																0.1	0.1		6742.22	6340	1509.33	2158.44	3870.22	5208.44	5907	4989.11		2.873	-0.116	-0.002	2.86767	-0.204	0.022
																0.1	0.1		6825	6408.78	1411.33	2090.33	4047	5349.44	6127.67	5078.67		2.88333	-0.15	-0.012	2.87817	-0.162	0.004
																0.1	0.1		6776.67	6432.67	1190.44	1865.67	3993.67	5417.67	5968.11	5524.56		2.89383	-0.104	0.006	2.88867	-0.192	0.006
																0.1	0.1		6649.44	6450.44	1061.11	1789.56	4149.33	5242.56	6036.78	5539.67		2.90433	-0.04	-0.008	2.899	-0.148	0.01
																0.1	0.1		6589.89	6519.33	1070.11	1727	3919.89	5289.33	6217.56	6055.89		2.91467	-0.058	-0.008	2.9095	-0.212	0.004
																0.1	0.1		6601.22	6619.22	1365.78	1931.78	4459.67	5207.11	6152.67	6043.22		2.92517	-0.018	0	2.92	-0.266	0.022
																0.1	0.1		6464.44	6609.11	1521.22	2241.44	4121.89	5298.89	5864.44	5785		2.93567	-0.126	-0.014	2.93033	0.09	0.01
																0.1	0.1		6479.89	6130.78	1577.33	2024.22	3848.22	5246.56	5573.33	5192		2.946	0.014	-0.002	2.94083	-0.266	0.01
																0.1	0.1		6532.78	6222	1338.11	2016.56	3810.33	5270	5617.33	5006.56		2.95633	-0.16	-0.008	2.95117	-0.152	0.018
																0.1	0.1		6634.89	6122.33	1286	1850.78	3830.44	5158.33	5454.67	4423.67		2.96683	-0.144	0.002	2.96167	-0.142	0.006
																0.1	0.1		6529.67	6051.11	1429.78	1929.33	4082.11	5240.33	5223.22	4513.89		2.97733	-0.09	-0.006	2.972	-0.212	0.002
																0.1	0.1		6382.56	6182.11	1414.78	2050	4204.33	5170.11	5199.56	4428.11		2.98767	-0.08	0.002	2.9825	-0.008	0.012
																0.1	0.1		6337	5996.22	1433	1975.44	4113.11	5304.33	5281.11	4139.78		2.99817	0.012	-0.02	2.993	0.066	0.002
																0.1	0.1		6385.89	6016.89	1382.44	1875.11	4056.22	5340.11	5550.89	4346.56		3.00867	0.028	-0.006	3.0035	0.284	0.012
																0.1	0.1		6490.44	6091.89	1332.78	1876.78	4196.78	5765.56	5656.56	4713.67		3.01917	-0.026	-0.008	3.01383	0.036	0.008
																0.1	0.1		6340	6221.33	1525.11	2278.22	4352.78	5407.78	5900.22	4888.78		3.0295	-0.148	-0.002	3.02433	0.086	-0.006
																0.1	0.1		6331.11	6118.89	1498.56	2704.67	4394.89	5238.56	5994.89	5487.33		3.04	0.066	-0.006	3.03483	0.116	-0.004
																0.1	0.1		6386.22	6143.78	1320.89	1973.67	3873.56	5305.89	5598.33	5368.67		3.05033	-0.084	-0.002	3.04517	-0.03	-0.004
																0.1	0.1		6436.78	6017.56	1568.89	2027.33	4004.33	5373.44	5779.22	4524.56		3.06083	-0.084	-0.008	3.05567	-0.024	0.012
																0.1	0.1		6590.78	6138.44	1741	2249.44	3929.78	5218.44	6155.67	4855.89		3.07133	-0.114	-0.006	3.066	-0.06	0.018
																0.1	0.1		6777.78	6372.67	1446	2331.44	3846.67	5309	6450.89	5344		3.08167	0.016	0	3.0765	-0.016	0.016
																0.1	0.1		6882.22	6374.67	1202.78	1951.78	3893.56	5513.44	6563	6398.44		3.09217	-0.166	-0.006	3.087	-0.136	0.006
																0.1	0.1		6675.44	6431.67	1285	1829.67	3863.11	5484.44	6217.56	6745.89		3.10267	-0.096	0.002	3.09733	-0.022	0.004
																0.1	0.1		6685.67	6369.56	1481.22	2056.22	4166.67	5401.67	5747.56	6040.78		3.11317	-0.136	-0.008	3.10783	-0.036	0.008
																0.1	0.1		6570.11	6236.67	1225.56	2100.11	4346.33	5482.56	5425.67	5305.67		3.1235	-0.066	-0.008	3.11817	-0.064	0.01
																0.1	0.1		6498.56	6006.56	1146.22	1961.67	4306.78	5356.33	5208.89	4231.22		3.13383	-0.214	-0.002	3.12867	-0.1	0.012
																0.1	0.1		7023.67	6446.44	1338.22	1967.67	4214.56	5278.78	5402	4137.44		3.14433	0.036	-0.016	3.139	-0.09	0
																0.1	0.1		6934.44	6209.44	1263.67	2149.33	4218.44	5395.56	5474.89	4096.67		3.15467	-0.232	0.002	3.1495	-0.096	0.012
																0.1	0.1		6690.11	5722.33	1231.11	2052.67	3913	5619.78	5194	4278.56		3.16517	-0.202	-0.004	3.16	-0.094	0.014
																0.1	0.1		6631.89	5413.67	1223.11	2010.67	3916.78	5337.78	5303.11	4504.78		3.17567	-0.166	0	3.17033	-0.074	0.016
																0.1	0.1		6829	5596.33	1297.67	1962.89	4036.33	5224.22	5625.67	4788.56		3.186	0.05	-0.008	3.18083	-0.166	0.012
																0.1	0.1		6809.33	6011.11	1354.78	1969.78	4480.11	5396.11	5597.33	5217.78		3.1965	-0.214	0.01	3.19133	-0.146	0.008
																0.1	0.1		6943.78	6166.44	1213.33	2059.78	4434.22	5412.78	5559.11	5294.11		3.20683	-0.138	0	3.20167	-0.076	0.012
																0.1	0.1		6741.33	6121.33	1205.11	2093.44	4044.11	5278.78	5354	5162.22		3.21733	-0.124	-0.002	3.21217	-0.066	0.004
																0.1	0.1		6740.78	5925.67	1487.56	2060.78	3877.67	5227	5701	4718		3.22783	-0.13	0	3.22267	-0.132	0
																0.1	0.1		6862.89	6057.56	1237.67	2083	3798.44	5139.89	6028.44	5165.33		3.23833	-0.11	0.008	3.23317	-0.196	-0.002
																0.1	0.1		6786.78	6138.56	1355.44	1836.56	4152.33	5269.67	5740.44	5950.22		3.24883	-0.216	-0.002	3.2435	-0.23	0.012
																0.1	0.1		6841.22	6347.22	1310.44	2013.44	4229.67	5257.78	5735.33	4720.56		3.25917	-0.06	0.004	3.254	-0.172	0.016
																0.1	0.1		6795.11	6313	1188.44	1930.11	3778.44	5244.67	5681.67	4761.22		3.2695	-0.132	0.002	3.26433	-0.032	0.006
																0.1	0.1		6578	6174.11	1282.89	1926.67	4144.89	5287.22	5789.33	5055		3.28	-0.26	0.002	3.27467	-0.108	0.008
																0.1	0.1		6638.56	6119.78	1127.11	1942.44	3854.22	5345.56	5987.33	5063.89		3.2905	0.07	0.008	3.28517	-0.246	-0.002
																0.1	0.1		6868.22	6535.22	1551	1942.11	3828.67	5318.56	5493.67	4730.33		3.30083	-0.322	-0.002	3.29567	-0.19	0.012
																0.1	0.1		7090.22	6559.33	1384.56	1905	3774.67	5177.67	5568.56	4766.33		3.31133	-0.07	-0.002	3.306	-0.296	0.012
																0.1	0.1		6574.78	6201.44	1333	1947.56	3699.67	5184.33	5380.56	5783.22		3.32167	-0.124	-0.002	3.3165	-0.206	0.002
																0.1	0.1		6503.56	6220.78	1230.56	1789.33	3833.44	5083.78	5073.44	5658.44		3.33217	-0.056	0.008	3.327	-0.098	0
																0.1	0.1		6531.33	6251.44	1331	1950.22	4090.44	5178	5379.67	4969.33		3.34267	-0.094	-0.014	3.33733	-0.304	0.008
																0.1	0.1		6698.11	6120.33	1261.44	1843.33	4238.33	5349	5481.56	4263.11		3.35317	-0.048	-0.004	3.34783	-0.178	0.008
																0.1	0.1		6907.44	5943.33	1228.67	1912.11	4572.78	5417.44	5474.67	4962.56		3.3635	-0.052	0.006	3.35833	-0.392	0.002
																0.1	0.1		7177.22	6159.67	1136.67	1830.33	4110.78	5454.44	6222.11	5074		3.374	-0.024	0	3.36867	-0.194	0.018
																0.1	0.1		7237.33	6305.67	1399.89	1928.33	3836.33	5415.78	6356.33	5689.33		3.38433	-0.104	0.004	3.37917	-0.196	0.006
																0.1	0.1		7036.22	6311.33	1507.44	2055.33	3792	5334.11	5619.67	6373.56		3.39483	-0.05	0.008	3.38967	-0.246	0.008
																0.1	0.1		6767.22	6092.33	1496.22	2039.11	3974.78	5352.89	5257.11	5623.22		3.40517	-0.078	-0.002	3.4	-0.302	0.018
																0.1	0.1		6426.44	6022.78	1731.78	2139.78	4214.44	5643.89	5765.89	4486		3.41567	-0.07	-0.004	3.4105	-0.246	0.002
																0.1	0.1		6384.89	6063.67	1692.89	2123.22	3949.56	5497.67	5679.22	4579.11		3.42617	-0.056	-0.002	3.42083	-0.212	0.004
																0.1	0.1		6393.67	6104.67	1511.67	2128.33	4357	5395.11	5177.89	5286.44		3.4365	-0.06	-0.008	3.43133	-0.098	0.022
																0.1	0.1		6889.33	6194.89	1753	2464.89	4024.67	5320.22	5224.11	4830.44		3.447	0.01	-0.002	3.44183	-0.24	0.012
																0.1	0.1		6884.11	6500.78	2135	2898.78	3604.56	5148.44	5487.44	4785		3.45733	-0.072	-0.004	3.45217	-0.19	-0.004
																0.1	0.1		6678	6456.67	1409.89	1903.11	3568.89	5215.67	5281.78	5602.89		3.46783	-0.168	0.008	3.4625	-0.284	0.008
																0.1	0.1		6490.11	6142.67	1316.78	1951.89	3621.56	5039.56	5393.44	5497.44		3.47833	-0.1	0.006	3.473	-0.262	0.002
																0.1	0.1		6539.44	6035	1387.11	1901.44	3770.11	5073.33	5201.78	5034.56		3.48867	-0.208	-0.004	3.4835	-0.192	0.004
																0.1	0.1		6500.56	5996.67	1415.67	1924.56	4045	5261.11	4882.22	5092.22		3.49917	0.096	0	3.49383	-0.15	0.006
																0.1	0.1		6659.56	6184.33	1514.89	2178	4036.44	5281.22	4861.78	4099.33		3.50967	-0.1	-0.008	3.5045	-0.15	0.004
																0.1	0.1		6829.89	6386.56	1599.67	2601.78	4160.89	5279	5471.78	4011.78		3.52	-0.048	-0.008	3.51483	-0.186	0.01
																0.1	0.1		6984	6255.89	1526.22	2257.44	3795.89	5283.89	5454.22	4141.67		3.5305	-0.158	-0.002	3.52517	-0.146	0.016
																0.1	0.1		7114	6514.33	1232	2110.89	4094.89	5089.67	5768.11	4493.89		3.54083	-0.108	0	3.53567	-0.124	0.016
																0.1	0.1		6776	6494.11	1278.22	2015.44	3918	5005.67	5860.67	5487		3.55133	-0.178	0.008	3.546	0.016	0.006
																0.1	0.1		6686.44	6544.78	1183.89	1820.33	4008.44	5166.11	5525.33	5104.22		3.56167	-0.074	-0.006	3.5565	-0.156	0.004
																0.1	0.1		6646.33	6478.89	1463.33	2007	3943	5168.22	5486.44	4565.67		3.57217	0.08	-0.02	3.56683	-0.152	0.014
																0.1	0.1		6623.67	6404.67	1646.67	2187.22	4263.56	5193.89	5578.44	5170.22		3.5825	-0.168	-0.014	3.57733	-0.102	-0.002
																0.1	0.1		6503.11	6135	1704.67	2395.56	4308.89	5137.56	5742.22	4623.78		3.59283	-0.23	0.008	3.58767	-0.264	0.014
																0.1	0.1		6636.22	6230.67	1559.78	2268.56	3763.44	5099.11	6069.22	4603.78		3.60333	-0.102	-0.004	3.598	-0.214	0.012
																0.1	0.1		6676.89	6308.11	1576.44	2336.78	3610.56	5084.44	6506.33	5396.67		3.61367	-0.188	0	3.6085	-0.21	0.016
																0.1	0.1		6594.11	6232.56	1457.33	2141.89	4104.44	5121.11	6238.44	5294.67		3.62417	-0.048	-0.01	3.619	-0.092	0.01
																0.1	0.1		6620.56	6085.56	1444.33	2069.33	4505.56	5211.44	5720	4968.78		3.63467	-0.128	0.01	3.6295	-0.086	0.01
																0.1	0.1		6686.67	6104.56	1657.56	2069.89	4160.78	5260.22	5502.44	4800.22		3.64517	-0.07	-0.002	3.64	0.02	0.012
																0.1	0.1		6847.33	6275.22	1468.78	2073.44	3864.44	5352.56	5791.89	4689.33		3.6555	-0.026	0.002	3.65033	0.076	0.004
																0.1	0.1		6894.22	6357.11	1273.44	1901.11	3782.22	5212	5747.67	5015.33		3.666	0.016	-0.002	3.66083	0.034	0.004
																0.1	0.1		6868.22	6175.11	1324.67	1928.33	3948.44	5195.33	5654.11	4540.33		3.6765	-0.044	0.004	3.67117	0.044	0.014
																0.1	0.1		7002.56	6420.22	2026.67	2491.56	3963.33	5400.11	5965.78	4645.22		3.68683	-0.004	0.002	3.68167	-0.092	0.006
																0.1	0.1		6633.78	6638.78	1702.22	2833.56	4430.56	5205	6332.67	5796.78		3.69733	-0.052	-0.012	3.692	-0.026	0.012
																0.1	0.1		6646.89	6563.56	1402.22	2092.78	4297	5274.22	5993.44	6221.89		3.70767	-0.06	-0.006	3.7025	-0.03	0.002
																0.1	0.1		6551	6376.78	1407.11	1938.78	3953.67	5359.22	5808.56	4773.11		3.71783	-0.174	0.01	3.71267	-0.008	0.006
																0.1	0.1		6463.11	6210.11	1596.22	2135.33	4144.33	5207.56	5859	4915.22		3.72817	-0.176	0.004	3.723	-0.09	0.016
																0.1	0.1		6446.56	6134.67	1491.78	2171.33	3706.11	5266.22	5808.11	4962		3.73867	-0.048	-0.004	3.7335	0.008	0.012
																0.1	0.1		6474.33	6001.89	1164.78	1972.11	3898.89	5213.22	5809.11	5216.33		3.749	-0.08	0	3.74383	-0.116	0.004
																0.1	0.1		6636.89	5886.67	1230.44	1903.56	3929.33	5333.11	5952.78	5491.33		3.7595	-0.036	0	3.75433	-0.082	0.002
																0.1	0.1		6641.89	6194.78	1439.78	2032.33	3918.56	5390.11	5990.11	5905.11		3.77	-0.07	0.006	3.76483	0.022	0.006
																0.1	0.1		6667.22	6125.78	1219.56	1949.67	3850.33	5270.56	6106.56	6373.89		3.78033	-0.062	0.01	3.77517	-0.028	0.014
																0.1	0.1		6852.89	6270.33	1365.89	1963.89	3914.78	5148	6185.78	6684.67		3.79083	-0.004	0.002	3.7855	-0.07	0.01
																0.1	0.1		7048	6528.44	1500.11	2166.33	4090.33	5215.44	5995.22	5994		3.80133	-0.08	0	3.796	0.008	0.014
																0.1	0.1		6849.67	6610.67	1336.67	2242.89	4055	5311.33	5844.67	5399.44		3.81183	-0.322	0.004	3.8065	-0.106	0.004
																0.1	0.1		6563.78	6440.33	1243.67	2139.78	3818.33	5222.22	5635.67	5151.67		3.82233	-0.148	-0.006	3.817	-0.132	0
																0.1	0.1		6334.89	6152	1324.22	1938.67	3720.56	5341	5439.78	4911.56		3.83283	-0.104	0.004	3.8275	0.008	0.02
																0.1	0.1		6453.11	5966.67	1310.78	1985	3956.33	5387.56	5264.44	4340.11		3.84333	-0.09	0.01	3.838	-0.164	0.006
																0.1	0.1		6786.44	6095.22	1328	1851.33	4017.11	5172.22	5313	4517.56		3.85367	-0.012	0.004	3.8485	-0.112	0.014
																0.1	0.1		7162.67	6367.44	1326	1963.22	3818.56	5217.11	5260.33	4534.67		3.86417	-0.044	-0.014	3.859	-0.092	0.008
																0.1	0.1		7352.44	6600.33	1341.22	2319.56	3776.44	5285.44	5424.44	4477.78		3.87467	-0.082	0.004	3.8695	-0.504	-0.002
																0.1	0.1		7067.89	6507.33	1530.89	2145.44	4032.67	5228.11	5542.33	4980		3.885	0.022	0.008	3.87983	-0.238	0.008
																0.1	0.1		6734.22	6463.44	1568.67	2274.44	4087.78	5326.78	5596	5057.11		3.89533	-0.098	-0.004	3.89017	-0.046	0.022
																0.1	0.1		6520.78	6228	1581.67	2193	4303.33	5426.56	5832.78	6061.44		3.90583	-0.148	0.014	3.90067	-0.26	0.012
																0.1	0.1		6439.11	5883.78	1434.67	2086.22	3942.44	5381.22	5821.89	5951.11		3.91617	-0.202	0.004	3.911	-0.124	0.012
																0.1	0.1		7135.44	6340.78	1312.89	2041.44	3854	5153.56	5591.67	4788		3.92667	-0.076	0	3.92133	-0.246	0.022
																0.1	0.1		6893.67	6343.78	1111.78	2007.89	3812.78	5293.22	5679.78	4913.89		3.937	-0.178	0.014	3.93183	-0.268	0.01
																0.1	0.1		6797.11	6149.67	1081	1778.67	4149.67	5239.56	6127.89	4959.44		3.9475	-0.13	0	3.94233	-0.22	0.024
																0.1	0.1		6622.22	5955.78	1383.44	1900.78	4603.67	5409.67	6588.44	4925		3.958	-0.096	-0.002	3.95267	-0.292	0.006
																0.1	0.1		6646.11	5797.44	1293	1846.22	4397.33	5543.67	6568.56	6014.56		3.96867	-0.21	0.004	3.96317	-0.176	0.006
																0.1	0.1		6662.22	6111	1330.89	1877	4392	5429.33	6217.67	6426.44		3.97917	-0.05	-0.006	3.97383	-0.24	0
																0.1	0.1		6840.44	6178	1271.11	1778.22	4475.56	5298.33	5939.22	5887.33		3.9895	-0.142	-0.006	3.98433	-0.37	0.006
																0.1	0.1		6836.22	6365.78	1345.56	1880.33	4287.44	5392.67	5230.56	5373.67		4	0.028	-0.004	3.99467	-0.236	0.006
																0.1	0.1		6635.78	6063.33	1330.33	1834.67	4214.78	5342.78	4945.78	4298.67		4.01033	-0.03	0	4.00517	-0.278	0.014
																0.1	0.1		6812.33	6155.22	1224.67	1827.89	4052.78	5316.33	4900.44	4026.56		4.02083	-0.08	0	4.01567	-0.204	0.006
																0.1	0.1		6768.22	6346.67	1166.67	1766.67	4158.44	5368.33	5008.89	4029.67		4.03133	-0.146	-0.002	4.026	-0.292	0.008
																0.1	0.1		6721.44	6255.67	1388.44	1895.44	4247.89	5362.56	5161.78	4044.89		4.04167	-0.21	0.004	4.0365	-0.21	0.014
																0.1	0.1		6699	6360.44	1441.22	2058.44	4309.67	5225.78	5481.11	4343.89		4.05217	-0.158	-0.006	4.04683	-0.328	0.014
																0.1	0.1		6486	6307.56	1344.11	1927.22	4342.89	5300.44	5861.67	5111.78		4.0625	-0.028	-0.014	4.05733	-0.222	0.002
																0.1	0.1		6632.78	6214.56	1387.44	1869.78	4332.78	5341.44	5994	5789.78		4.07283	-0.16	-0.004	4.06767	-0.232	0.014
																0.1	0.1		7030.11	6452.33	1210	1839.56	4020.44	5355.67	5762.11	5879.67		4.0835	-0.278	-0.002	4.07817	-0.174	0.008
																0.1	0.1		7110.56	6464.11	1420.89	1891.89	3729.67	5386	5520.89	5478.78		4.09383	-0.218	0.002	4.08867	-0.242	0.01
																0.1	0.1		6702.11	6162.44	1887	2281.78	3523.78	5275.89	5692.33	4906		4.10433	-0.004	0	4.09917	-0.188	0.006
																0.1	0.1		6806.67	6361.11	1647.67	2320.56	3806	5216.33	5877.78	4523		4.11483	-0.1	0.004	4.1095	-0.396	0.004
																0.1	0.1		6803.89	6639.11	1181.78	1883.33	3966.44	5240.11	5334	4875		4.12517	-0.04	0.006	4.12	-0.196	0.008
																0.1	0.1		6889.11	6481.89	1246.33	1960.33	3833.67	5283.33	5308.67	4475.22		4.13583	0.026	-0.008	4.1305	-0.324	0.008
																0.1	0.1		6696.33	6371	1290	1958.22	3862.56	5197.89	5482.56	4372.89		4.14617	-0.176	0.002	4.141	-0.192	0.01
																0.1	0.1		6735.56	6255.78	1303.67	2008.22	4270.44	5315.33	5456.67	4832.11		4.15667	-0.168	-0.01	4.15133	-0.206	0.014
																0.1	0.1		6882.78	6234.56	1352.22	2030.89	4104.33	5413.78	5401.33	4620.33		4.16717	-0.144	0.01	4.16183	-0.302	0.008
																0.1	0.1		6710.89	6389.89	1390.11	2914.67	4200.22	5345.67	5450.56	4609.33		4.1775	-0.054	-0.006	4.17233	-0.162	0.012
																0.1	0.1		6494.44	6017.67	1514.56	2434.67	4039.78	5220.67	5890.89	4663.11		4.188	-0.104	0	4.18283	-0.31	0.014
																0.1	0.1		6477.89	5949.56	1523.44	2442.33	3870.78	5134.11	5660.44	5723.11		4.19833	-0.134	-0.004	4.19317	-0.208	0.018
																0.1	0.1		6644.78	6371	1335.44	2109.56	3759.11	5160.44	5330.56	6345.78		4.20883	-0.164	0.008	4.20367	-0.206	0.02
																0.1	0.1		6664.11	6477.22	1519	1958.33	4213.33	5095.33	5166	5981.22		4.2195	-0.118	-0.002	4.21433	-0.252	0.004
																0.1	0.1		6912.56	6455.78	1464.33	1939.33	4439.89	5214.89	5626.22	4786.33		4.23	-0.172	0.002	4.22467	-0.142	0.018
																0.1	0.1		6834.67	6374.33	1613.78	2063.33	4206.67	5301.22	5712.56	4826.67		4.24033	-0.08	0.002	4.23517	-0.064	0.006
																0.1	0.1		6869.67	6380.11	1722.67	2336.56	4049.22	5387.11	6183.89	5289.67		4.25083	-0.27	0.006	4.2455	-0.12	0.006
																0.1	0.1		6590.67	6436.78	1750.89	2352.11	3731.67	5320	6576.11	5526.22		4.26117	-0.082	0	4.256	-0.056	0.012
																0.1	0.1		6476.67	6284	1898.22	2526.89	3649.11	5292	5846.56	6462.22		4.27167	-0.01	-0.004	4.26633	-0.008	0.004
																0.1	0.1		6614.44	6176.56	1702.89	2241	3807.89	5262.22	5231.67	6441.67		4.282	-0.288	0.002	4.27683	0.022	0.016
																0.1	0.1		6973.22	6481.11	1584.44	2097.78	4121.56	5319.22	5453.78	5051		4.29267	-0.01	-0.004	4.28733	0.12	0.006
																0.1	0.1		6899.11	6613.33	1783.56	2190	4263	5329.11	5728.56	4502.78		4.30317	-0.202	0.008	4.29783	0.054	0.016
																0.1	0.1		7117.11	6353	1925.33	2509.22	4184.67	5382.33	5413.22	4798.89		4.3135	-0.156	-0.004	4.30833	-0.074	0.022
																0.1	0.1		7122	6634.89	1543.22	2418.44	3841.22	5277.11	5683.67	5071.22		4.32383	-0.056	-0.004	4.31883	0.048	0.006
																0.1	0.1		6936.78	6774.56	1358.44	2118.56	3594.89	5135.78	5902	4977.89		4.33433	-0.094	-0.01	4.32917	0.08	0.018
																0.1	0.1		6819	6828.33	1532.67	2096.89	3703	5115.89	5582.67	5971		4.34467	-0.088	0.004	4.3395	-0.038	0.01
																0.1	0.1		7002	6783.22	1424.78	2064.67	3847.33	5110	5503.89	6259.56		4.35517	-0.258	-0.01	4.34983	-0.06	0.004
																0.1	0.1		6926.89	6720.44	1358.89	2143.11	3966.33	5142	5238.11	6130		4.3655	0.014	0.008	4.36033	0.112	0.002
																0.1	0.1		6945.67	6345.78	1368.89	2032.78	3890.89	5330.89	4922.78	5365.67		4.376	-0.08	0.01	4.37083	-0.148	0.008
																0.1	0.1		6963.89	6415.22	1543.78	2093.56	3896.33	5078.11	4993.78	4158.11		4.3865	-0.114	-0.004	4.38117	-0.122	0.008
																0.1	0.1		6750.56	6414.56	1415.22	2021.22	4032	5059.44	5272.78	4063.56		4.397	-0.198	-0.002	4.39167	-0.15	0.002
																0.1	0.1		6631.89	6377.11	1259.11	1992.89	3784.11	5073.11	5419.33	4144.89		4.4075	-0.076	-0.004	4.40217	-0.168	0.018
																0.1	0.1		6497.44	6172.22	1268.11	1969.56	4124.67	5167.56	5781.44	4702.22		4.41783	-0.082	-0.01	4.41267	-0.12	0.014
																0.1	0.1		6712.11	6354	1501.22	1991.44	4148.56	5070.44	6110.33	5313		4.42833	-0.068	0.004	4.42317	-0.182	0.004
																0.1	0.1		6721	6426.33	1328.44	2178.33	4159.11	5052.33	5493.89	4929.33		4.43867	-0.234	0	4.4335	-0.07	0.01
																0.1	0.1		6658.67	6473.33	1351.33	2080.78	4135.33	5250.22	5647.56	4624.67		4.44933	-0.134	-0.006	4.444	-0.212	0.014
																0.1	0.1		6572.22	6267.11	1427.22	1929.33	4382	5284.33	5784.78	4904.44		4.45967	-0.058	0	4.4545	0.088	0.01
																0.1	0.1		6958.11	6246.44	1290.78	2072.33	4210.22	5345.22	5568.11	5184.56		4.47017	-0.072	-0.004	4.465	-0.06	0.01
																0.1	0.1		6858.89	6559.11	1267.11	1981.22	3677.22	5178.89	5911.33	4842.67		4.48067	-0.222	0.006	4.47533	-0.09	0.002
																0.1	0.1		6693	6496.67	1116.56	1897.56	3788	5024	6149.22	5160.89		4.49117	-0.12	0.004	4.48583	-0.126	0.004
																0.1	0.1		6621.11	6406.78	1188.33	1944.78	4047.44	5116.33	5890.67	5437.33		4.5015	-0.138	0.002	4.49633	-0.288	0.01
																0.1	0.1		6579.44	6369.33	1368.44	1949.33	4551.33	5191.78	5829.33	5276		4.512	-0.176	0.008	4.50667	-0.178	0.002
																0.1	0.1		6461.11	6203.78	1358.67	1951.22	4176.22	5306.78	5518.44	5454.33		4.5225	-0.12	0.01	4.51717	-0.18	0.01
																0.1	0.1		6743.33	6264.78	1654.33	2283.22	3734.44	5405.11	5682.89	4984.78		4.53283	-0.038	0.004	4.5275	-0.148	0.014
																0.1	0.1		7209.44	6458	1624.67	2364.11	3792.89	5272.78	5643.56	5052.78		4.54317	-0.146	-0.01	4.538	0.074	0.012
																0.1	0.1		6934	6432	1582.33	2626.22	3864	5015.67	5555.67	4727.89		4.5535	-0.028	0.004	4.54833	0.01	0.01
																0.1	0.1		6712.33	6393.33	1558.67	2308.33	3776.33	5116.11	5834.67	4574.33		4.564	-0.212	0.01	4.55883	-0.204	0.002
																0.1	0.1		6921.33	6233	1569.67	2176.78	4122.44	5226.22	6219	5214.56		4.57433	-0.132	0.012	4.56917	-0.188	0.002
																0.1	0.1		7056.78	6344.56	1465.33	2118.33	4395.78	5213.22	5834.89	5346.11		4.58483	-0.256	0.008	4.57967	-0.098	0.01
																0.1	0.1		7246	6427.33	1381.78	2100.89	3991.67	5275	5701.22	4440.22		4.5955	-0.042	0	4.59033	0.05	0.012
																0.1	0.1		6727.44	6568.22	1299.44	2045.22	4023.33	5203	5636.44	4688.11		4.606	-0.132	0	4.60067	-0.094	0.008
																0.1	0.1		6331.44	6225.44	1552	1979.22	3708.78	5183.67	5841.78	4776.22		4.61633	-0.114	-0.006	4.61117	-0.056	0.002
																0.1	0.1		6403.89	5980.44	1398.78	1910.67	3970.44	5169.67	5980.89	4870.89		4.62667	-0.118	0.002	4.6215	-0.254	0
																0.1	0.1		6750.22	6013.33	1248.11	1892.22	4356.67	5268.33	6117.33	5653.89		4.63717	-0.088	0.01	4.63183	-0.092	-0.002
																0.1	0.1		7119.89	6417.78	1217	1800	4211.11	5328.56	6147.89	5570		4.6475	-0.048	0.004	4.64233	0.056	0.008
																0.1	0.1		7157.11	6546.22	1193.78	1646.78	3969.67	5308.78	6451.78	5522.44		4.658	-0.134	0.006	4.65267	0.15	0.006
																0.1	0.1		7184.44	6497.44	1301.89	1742.89	3945.22	5335.33	6265.22	5571.44		4.66833	-0.146	0.004	4.66317	0.012	0.014
																0.1	0.1		6971.11	6505.44	1243.22	1803.22	4062.44	5206.89	6094	5277.78		4.67867	0.054	0.01	4.6735	0.016	0.004
																0.1	0.1		6374.89	6293	1160.22	1697.89	4119.56	5363.33	5837.44	4874		4.68917	-0.178	-0.002	4.68383	0.072	0.012
																0.1	0.1		6196.89	5971.22	1190.11	1701.22	4070.33	5281	5710	5015		4.6995	-0.004	0.014	4.69433	-0.278	0.018
																0.1	0.1		7000.11	6371.67	1397.11	2044.67	3907.22	5308	5311.22	5507		4.71017	-0.096	-0.006	4.70467	-0.156	0.016
																0.1	0.1		6940.89	6356.78	1385.78	2091	4063.11	5234.78	5311.11	4674		4.72067	-0.116	-0.006	4.7155	-0.208	0.004
																0.1	0.1		7035.44	6315	1285.44	1872.44	3851.56	5257.33	5444.33	4818.56		4.731	-0.13	-0.01	4.72583	0.026	0.006
																0.1	0.1		7104.44	6631	1273.44	1858.11	3794	5273.11	5517	4351.44		4.7415	0.072	0	4.73617	-0.054	0.02
																0.1	0.1		6849.33	6567.78	1269.22	1796.67	3739	5301.11	5791.56	4695.33		4.752	-0.014	-0.014	4.74683	-0.07	0.01
																0.1	0.1		6881.89	6394	1542.33	1953.11	4102.67	5258.78	5841.56	5063.67		4.76233	0.038	-0.01	4.75717	-0.002	0.004
																0.1	0.1		7024.44	6441.67	1335.67	1932.56	4074.22	5336.56	6117.22	5888.56		4.77267	-0.142	-0.004	4.76767	0.038	0.01
																0.1	0.1		6962.44	6518.67	1292.11	1891.67	4127.56	5488.33	6202	6949.67		4.78333	-0.148	0.004	4.778	-0.086	-0.004
																0.1	0.1		6964.11	6447	1478.44	2170.89	4042.89	5576	5656.11	5992.89		4.79367	-0.03	-0.004	4.7885	0.008	0.004
																0.1	0.1		7177.11	6546.56	1491	2331.89	4388.89	5186.11	5714.67	5345		4.80433	-0.028	0.004	4.799	0.006	0.014
																0.1	0.1		6941.11	6377	1470.67	2211.33	4164.56	5396	5807.67	5254.56		4.81467	-0.012	-0.01	4.8095	0.046	0.016
																0.1	0.1		6851.33	6356.56	1291.78	2053.67	4251.56	5161.44	5722.33	4856.67		4.82517	-0.126	-0.002	4.82	0.03	0.01
																0.1	0.1		7013.33	6606.89	1249.89	1935.78	4108.56	5259.56	6192.89	4818.67		4.83567	-0.008	0.004	4.83033	0.162	-0.004
																0.1	0.1		6825.89	6595.67	1401	1945.67	4099.78	5438	6287.22	5660.56		4.846	0.082	-0.008	4.84083	0.018	0.018
																0.1	0.1		6927	6526	1687.44	2133.11	4053.89	5396.78	6094.56	5990.67		4.85667	-0.058	0.008	4.85117	0.088	-0.006
																0.1	0.1		7116.67	6361	1483.78	2144.89	4063.56	5294.22	5634	5380.11		4.86717	-0.07	0.008	4.862	0.066	0.004
																0.1	0.1		6705.33	6157.89	1570.22	2050.22	4051.56	5180.78	5222.11	4890.11		4.8775	-0.08	0.006	4.87233	-0.024	0.016
																0.1	0.1		6631.56	5961.78	1337.44	1874.78	4246.22	5160.67	4940.33	4311.44		4.88783	-0.02	0.004	4.88267	-0.056	0.002
																0.1	0.1		6858.22	6223.78	1442.33	1838	4137.56	5266.22	4967.56	4257.67		4.89817	-0.04	0.004	4.893	0.282	0.01
																0.1	0.1		7063.67	6299.22	1761.67	2419.11	3995.33	5272.22	4981.89	4159.89		4.90867	-0.148	0.004	4.90333	0.186	0.022
																0.1	0.1		7383.56	6665.67	1917.22	2666.22	4132.78	5135.67	5162.78	4571		4.919	0.012	0.004	4.91383	0.102	0.008
																0.1	0.1		6901	6584.44	1768.56	2604	4200.78	5235.22	5703.78	4818.56		4.92967	-0.088	0.004	4.9245	0.102	0.012
																0.1	0.1		6837.78	6278.11	1611.89	2074.78	4230.33	5307.67	6240.56	5453.78		4.94	0.082	0.014	4.93483	0.07	0.006
																0.1	0.1		6915.89	6270.44	1752.89	2080	4401.67	5314.33	6211.33	5725.33		4.9505	0.118	0.004	4.94517	0.32	0
																0.1	0.1		6895.67	6382.44	1975.56	2847.56	3917.89	5328.33	6015.11	5049.78		4.96117	0.004	-0.004	4.956	0.126	0.014
																0.1	0.1		6646.67	6223.22	1774.56	2335.89	3859.89	5500.56	5667.89	6189.33		4.97167	0.01	0.01	4.96633	0.236	0.008
																0.1	0.1		6708	6066.67	1476.44	2050.33	3865.22	5511.89	5316.89	5262.67		4.98217	-0.024	0.006	4.97683	0.174	0.004
																0.1	0.1		6849.22	6161.33	1381.33	1981.22	3948	5320.33	5408	4800.33		4.9925	0.088	0.006	4.98733	0.044	0.014
																0.1	0.1		7231.89	6578	1543	2131.78	3908.89	5218	5167.44	5047.89		5.003	-0.132	-0.01	4.99767	0.108	0.012
																0.1	0.1		6957.78	6527.78	1288.89	1924.22	3865.22	5186.78	5215.33	4560.89		5.0135	-0.056	0.01	5.00833	0.09	0.012
																0.1	0.1		6720.11	6442.33	1423.44	1925	4043.56	5275.78	5429	4679.11		5.02383	0.048	0.008	5.01867	0.126	0.006
																0.1	0.1		6912.67	6324.22	1566.56	2132	4212.33	5230.89	5300.22	5009.89		5.0345	-0.104	-0.004	5.02917	0.252	0.02
																0.1	0.1		6844.67	6418.89	1494	2099	4226.11	5399.78	5344.78	4564.11		5.045	-0.136	0.006	5.03967	0.15	0.01
																0.1	0.1		6738	6495.11	1532.89	1921.33	4181.33	5340.22	5461.22	4926.11		5.05533	-0.006	0.008	5.05	0.108	0.008
																0.1	0.1		6934.89	6580.78	1542	2146.11	4326.33	5360	6098.78	5057.22		5.06583	-0.03	0.008	5.06067	0.352	0.012
																0.1	0.1		6967.44	6398.67	1411.33	1942.33	3975.56	5167.67	6026.56	5340.33		5.07633	0.036	0.006	5.07117	0.23	0.008
																0.1	0.1		6972.56	6202.22	1407.78	1927.33	3780.11	5250.44	5635.44	5448.89		5.08683	-0.144	0.002	5.0815	0.04	0.006
																0.1	0.1		7359.56	6385.56	1504.11	2143.89	3998.44	5061.22	5323.56	5694.11		5.09733	-0.07	0.012	5.09217	0.11	0.008
																0.1	0.1		7607.67	6859.22	1297.11	2116.56	3939.67	5247.44	5519.33	5231.11		5.10783	0.046	0.004	5.1025	-0.196	0.01
																0.1	0.1		7266.56	7005.33	1371	2027.89	3683.11	5206	5748.78	4637.78		5.11817	-0.112	0.006	5.113	-0.144	0.014
																0.1	0.1		7124.33	6960.11	1272.22	2257.22	3663.11	5255.22	6118.89	4845.67		5.12867	-0.134	0.006	5.12333	-0.098	0.008
																0.1	0.1		7070	6897.44	1194.89	2007.67	3684.89	5237.33	6632.33	5392.44		5.139	-0.08	0	5.13383	-0.196	0.002
																0.1	0.1		7067.33	6647.56	1187.33	1938.89	3647.89	5302.44	6415.22	6262.44		5.1495	-0.204	-0.002	5.14433	-0.204	-0.004
																0.1	0.1		6743	6350.11	1435.89	2197.67	3759.22	5270.67	5552.22	6288.89		5.16	-0.096	-0.004	5.15467	-0.148	0.01
																0.1	0.1		6803.22	6248.11	1682.11	2280.11	3902.44	5354.78	5151.67	6391.44		5.17067	-0.22	-0.004	5.16517	-0.17	0
																0.1	0.1		6881.22	6437.22	1613	2181.44	4066.89	5279.33	5423.56	4916.89		5.181	-0.192	-0.018	5.17583	-0.208	-0.006
																0.1	0.1		6761.44	6547.67	1651.11	2309.78	4040.11	5343.22	5599.67	4319.33		5.19183	-0.232	-0.008	5.1865	-0.3	-0.008
																0.1	0.1		6685.44	6413.11	1784.22	2413.67	4209.22	5252	5786.44	4975.56		5.20217	-0.122	-0.004	5.197	-0.14	0.002
																0.1	0.1		6740.67	6372.33	1785.67	2933	3841.89	5341.78	6012.89	5053.78		5.2125	-0.244	-0.002	5.20733	-0.064	-0.008
																0.1	0.1		6755.56	6424.22	1592.22	2418.33	3748.67	5430.11	5708.56	5848.33		5.22317	-0.162	-0.008	5.218	-0.162	0.004
																0.1	0.1		6586.11	6468.11	1444.22	2157	3797.89	5245.11	5578	5989.33		5.2335	-0.146	-0.006	5.22833	-0.186	-0.002
																0.1	0.1		6690.11	6218.78	1330.44	1978.89	4058.56	5167.89	5053.67	4879.89		5.24417	-0.206	0.002	5.23883	-0.114	-0.006
																0.1	0.1		6613.67	6117.22	1536.11	2049.56	3719.78	5251.33	4828.33	4245.56		5.25467	-0.09	0.002	5.24933	-0.158	0.008
																0.1	0.1		6726.11	6154.89	1562.33	2245.44	3795	5246.56	4896.89	4133.67		5.265	-0.158	0.018	5.25983	-0.166	0.008
																0.1	0.1		6766.33	6295	1474.22	2009.44	3715.56	5033.33	5259.89	4434.22		5.2755	-0.062	-0.008	5.27033	-0.13	0.004
																0.1	0.1		6806.78	6381.22	1463.67	2054.67	4000.67	5023.67	5565.56	4692.78		5.286	-0.188	-0.008	5.28067	-0.204	0
																0.1	0.1		6632.33	6397.78	1316.44	1884.67	4323.78	5120.89	5842.89	4704.33		5.2965	-0.162	-0.002	5.29117	-0.066	-0.004
																0.1	0.1		6580.89	6288.22	1169.22	1634	4336.89	5103.22	5930.11	4645.22		5.307	-0.088	-0.006	5.30183	-0.142	0.014
																0.1	0.1		6799.22	6193.78	1024	1608.22	4590.11	5109.78	5535.33	4645.56		5.3175	-0.05	0.006	5.31217	0.022	0.004
																0.1	0.1		7109	6311.44	1085.78	1755.78	4717.22	5165	5491.33	4428.67		5.32783	-0.208	-0.004	5.32267	0.024	0.006
																0.1	0.1		7118.22	6583.89	1197.78	1972.11	4565.78	5347.67	5877.67	4795.11		5.33867	-0.154	-0.002	5.33317	-0.384	0.012
																0.1	0.1		7135.67	6624.11	1148.89	1917.56	4154.11	5256	5763.78	5207.78		5.349	-0.254	-0.014	5.34383	-0.222	0.008
																0.1	0.1		6901.78	6639.33	1151.33	1760.67	4092.56	5178.56	5848	5031.11		5.3595	-0.246	-0.008	5.35433	-0.146	-0.006
																0.1	0.1		6546.11	6356.11	1314.67	1885	4039.44	5003.22	6037.22	5161.56		5.36983	-0.128	-0.004	5.36467	-0.122	0.004
																0.1	0.1		6879.11	5939.67	1507.22	2063	3906	5136.22	5983.56	5397.89		5.38033	-0.042	-0.002	5.375	-0.012	0.008
																0.1	0.1		6750.89	6266.44	1383.11	2029	4371.78	5194.78	5953.67	5508.33		5.391	-0.21	0.004	5.3855	-0.036	0
																0.1	0.1		6484.56	6264.78	1488.44	1997.11	4140.67	5261.44	5781.11	5349.56		5.40133	-0.03	0.002	5.39617	0	0.01
																0.1	0.1		6728.33	6033.22	1308.56	1876.11	3902	5205.78	5789.56	4664.56		5.41167	-0.032	0.008	5.4065	-0.052	-0.004
																0.1	0.1		6975.89	6246.78	1345.22	1761	3692.56	5200	5681.67	4582		5.42217	0.076	-0.01	5.417	-0.088	0.006
																0.1	0.1		6973.33	6285.44	1223.44	1739	3659.67	5125.89	5513.56	4508.11		5.43267	-0.108	-0.008	5.42733	0.052	0.004
																0.1	0.1		7058.67	6227.22	1301.11	1762.33	3644.22	5196.33	5588.22	4538.78		5.44317	-0.054	-0.008	5.43783	0.004	0.006
																0.1	0.1		7158.22	6491.11	1602	2190	3759.78	5162.33	5919.89	4926.78		5.45383	-0.078	-0.01	5.4485	0.004	0.018
																0.1	0.1		6997.33	6424.78	1997.22	2491.11	4334.89	5309.44	5500.33	5150.33		5.46417	-0.102	-0.004	5.459	-0.008	0.018
																0.1	0.1		6530.56	6362.22	1583.33	2254.56	4004.67	5227.22	5458.56	4531.33		5.47467	-0.146	-0.002	5.46933	-0.026	0.014
																0.1	0.1		6168	5905.89	1413.56	2027.78	3999.11	5146.33	5554.33	4645.67		5.485	-0.146	-0.002	5.47983	-0.018	0.024
																0.1	0.1		6916	6234.78	1378.89	2038.67	3926.56	5174.67	5672	4902.22		5.49533	-0.244	0.002	5.49017	-0.02	0.014
																0.1	0.1		6848.44	6108.22	1327.11	1905	4122.89	5160.78	5938.67	4691.22		5.50583	-0.212	-0.004	5.50067	-0.206	0.014
																0.1	0.1		6915.56	6158.89	1340.67	1889.89	4517.11	5170.33	6019	4807.67		5.51667	-0.072	0.006	5.51133	-0.042	0.008
																0.1	0.1		7157.11	6254.33	1434.22	2148.22	4535.33	5341.22	6084.56	4931.78		5.527	-0.058	0.002	5.52183	-0.016	0.01
																0.1	0.1		7043.89	6353.67	1410.11	2020.22	3979	5326.89	6156.89	4674		5.5375	-0.098	0.006	5.53233	-0.034	0.006
																0.1	0.1		7183.67	6256.44	1449.11	1987.44	3796.11	5182.89	6112.56	4610.22		5.54783	-0.116	-0.004	5.54267	-0.062	0.012
																0.1	0.1		7285.89	6466.44	1579.11	2061.11	3987.33	5156.67	5795.89	5151.11		5.55833	0.022	-0.004	5.553	-0.002	0.014
																0.1	0.1		7127.22	6413.22	2334.67	2688.78	4292.78	5255	5756.78	4712.78		5.56867	-0.006	0	5.5635	-0.004	-0.002
																0.1	0.1		7171.56	6447.67	2538.22	3558.22	3783.78	5391.22	6085	4707		5.57933	-0.118	-0.006	5.57383	-0.134	-0.002
																0.1	0.1		7271.44	6424.89	1727.67	2680.67	3805.56	5320.56	5863.22	5549.33		5.58967	-0.014	-0.006	5.5845	-0.062	0.002
																0.1	0.1		7010.44	6614.11	1442.33	2066.89	4176.33	5304.44	5854.22	5462.56		5.60017	-0.116	-0.004	5.59483	-0.002	0
																0.1	0.1		7183.11	6735.78	1574.78	1854.56	3824.78	5221.33	5491.56	4947.67		5.611	-0.086	-0.006	5.60567	-0.062	-0.006
																0.1	0.1		7425.56	6972.78	1655.44	2065.11	3758.89	5231.67	5574.89	4679.67		5.62133	-0.134	0	5.61617	-0.27	0.012
																0.1	0.1		7314.44	6868.33	1674.56	2096.67	4029.44	5176.44	6003.44	5338.56		5.63183	-0.176	-0.004	5.6265	-0.07	0
																0.1	0.1		7144.67	6672.67	1599.78	2117.33	4298	5193.56	6328	6258.33		5.6425	-0.082	0	5.63717	-0.088	0.012
																0.1	0.1		6993.67	6483.67	1548.11	2117.67	4179.67	5313.56	6677.67	6568.11		5.653	-0.168	-0.002	5.64767	0.026	0.004
																0.1	0.1		6709.44	6419.89	1461.44	1973	4160.44	5266.22	6242.11	6404.78		5.66333	-0.146	0	5.65817	-0.24	0.008
																0.1	0.1		6562.67	6059.89	1451.22	1953.22	4271.56	5476.22	6036	5939.78		5.674	-0.026	0	5.6685	-0.092	0.01
																0.1	0.1		6740.22	6102.11	1566.67	2143.67	4783.33	5316.78	6156.89	5721.44		5.6845	-0.16	0.002	5.67933	-0.068	0.01
																0.1	0.1		7010.78	6233.22	1529.78	2066.89	4299.22	5388.22	5942.78	5867.11		5.69533	-0.012	0.01	5.69	0.026	0.002
																0.1	0.1		7196.56	6508	1925.11	2458.22	3933.22	5382.22	5790.44	5273.67		5.70567	-0.236	-0.008	5.70033	-0.284	0.006
																0.1	0.1		6824.56	6315.67	1472.44	2180.56	3754.33	5278	6127.56	5698.44		5.71617	-0.276	-0.008	5.71083	-0.138	-0.004
																0.1	0.1		6648.78	6020.56	1396.89	1992.56	3872	5444.78	6239.56	6312.78		5.72667	-0.132	0.004	5.7215	-0.07	-0.006
																0.1	0.1		6732.22	6077.11	1270.67	1903.56	3971.56	5364.44	5704.44	7501.44		5.7375	-0.244	0	5.73233	-0.262	-0.002
																0.1	0.1		6721.78	6289.67	1087.89	1741.56	4036.11	5273.44	5336.22	5746.78		5.74833	-0.056	-0.004	5.74267	-0.12	0
																0.1	0.1		6892.11	6417.22	1284.44	1865	3883.89	5163.11	5119.67	4915		5.75883	-0.046	0.004	5.7535	-0.158	-0.006
																0.1	0.1		6642.44	6375.56	1343.56	2032.44	3795.78	5221.67	4937.89	4268.56		5.76967	0.06	0.002	5.76433	-0.098	0.004
																0.1	0.1		6839.44	6403.78	1397.33	2169.56	4001.67	5222.78	4976.78	3968.33		5.7805	-0.116	0.008	5.77483	0.014	0.006
																0.1	0.1		7084.33	6626.22	1376.33	2242.56	3780.67	5183.56	5237.89	4331.56		5.79083	-0.064	0.004	5.78567	-0.212	0.012
																0.1	0.1		6801.78	6334	1268.22	2006.11	3981.11	5126.89	5498.44	4828.78		5.80133	-0.024	0	5.79617	-0.226	0.008
																0.1	0.1		6837.67	6144	1078.89	1837.78	4043.56	5126.89	5977	4863.56		5.812	-0.094	0.004	5.80683	-0.09	0.008
																0.1	0.1		6917.78	6288.56	1293.89	1945.78	4460.67	5114.56	6144	5226		5.82283	-0.126	-0.004	5.8175	-0.276	0.012
																0.1	0.1		6994.89	6190.89	1499.78	2182.22	4638.22	5259.11	5800.56	5493.33		5.83333	-0.1	-0.006	5.82817	-0.26	0.006
																0.1	0.1		7199.22	6457.33	1375.44	2058	4331.11	5266.44	6196.33	5008		5.84383	-0.066	-0.006	5.83867	-0.218	0.012
																0.1	0.1		7146.33	6678.22	1559.22	2111.78	4193.33	5449.33	5890.22	6503		5.85467	-0.06	0.002	5.8495	-0.072	0.002
																0.1	0.1		6731.67	6416.56	1396.56	2122.89	4181.44	5449.67	5589.89	6140.33		5.865	-0.164	-0.012	5.85983	-0.104	0.002
																0.1	0.1		7103.78	6406.11	1439.33	2090.56	4033.56	5344.67	5588.56	5736.22		5.8755	-0.126	0	5.87033	-0.164	0.016
																0.1	0.1		7212.89	6317.56	1411	2082.22	3841.56	5301.67	5256.44	6445.89		5.88633	-0.08	-0.01	5.88067	-0.13	-0.002
																0.1	0.1		7221.44	6559.11	1177.89	1893.78	4049.78	5228.78	5440.33	6104.67		5.89667	-0.29	0.004	5.8915	-0.236	0.008
																0.1	0.1		7142.22	6861.44	1185.89	1874.67	4234.11	5229.33	5393.89	6291.44		5.907	-0.124	-0.004	5.90183	-0.144	-0.004
																0.1	0.1		7226	6874	1360.44	2091.56	4335.22	5179.67	5160.33	5450.44		5.91733	-0.082	0.004	5.912	-0.252	0.008
																0.1	0.1		7213.22	6837.33	1305.33	2193.33	4454.22	5319.44	5522.78	4378.67		5.92767	-0.114	0.004	5.9225	-0.088	-0.002
																0.1	0.1		7259.33	6703	1309	1850.33	4206.78	5665	5794.89	5061.44		5.93817	-0.248	-0.004	5.93283	-0.21	0
																0.1	0.1		6820.78	6514.89	1639.44	1942.33	3968.89	5636.67	5769.22	5626.56		5.9485	-0.1	0.002	5.94333	-0.092	0.004
																0.1	0.1		6926.11	6365.22	1413.67	1949.22	3875.44	5305.22	5576.33	4474.78		5.95933	-0.138	-0.002	5.954	-0.044	0.008
																0.1	0.1		6936.22	6491.11	1000.33	1704.22	3861.44	5182.78	5606.67	4215.22		5.96967	-0.064	-0.002	5.9645	-0.256	0.01
																0.1	0.1		6935.22	6498.11	1065.44	1670.22	4049.78	5158.78	5403.33	5018.33		5.98017	-0.058	-0.01	5.975	-0.09	0.01
																0.1	0.1		6826.78	6516.44	1116.33	1781.67	4078.33	5215.89	5294.11	4784.78		5.991	-0.244	-0.008	5.98583	-0.1	0.01
																0.1	0.1		6711.33	6476.67	1428.11	2031.67	3697.44	5429.11	5568.33	4898.89		6.0015	-0.124	0.002	5.99633	-0.068	0.002
																0.1	0.1		6744.33	6388.89	1345.67	2015	3851.33	5345.22	6092.56	4867		6.012	-0.084	-0.004	6.00667	-0.244	0.01
																0.1	0.1		7028.67	6599.11	1390.89	1962.56	3848.78	5346.56	6496.22	5491.89		6.02267	-0.066	0.002	6.01717	-0.27	0.01
																0.1	0.1		6854.11	6666.44	1405.22	2067.56	3728.33	5286.22	6255.89	5785.22		6.03317	-0.204	-0.004	6.02783	-0.2	0.006
																0.1	0.1		6558.89	6415.56	1535.67	2047.11	3718.22	5289.89	6299.44	5777.44		6.04367	-0.15	0.006	6.03833	0.062	0.004
																0.1	0.1		6368.11	6164.33	1665.67	2190.11	3772	5302.44	5457	6452.56		6.0545	-0.136	0	6.04933	0.146	0.016
																0.1	0.1		6441.33	6232.44	1413.11	1982.44	3993.89	5259	5274.33	5365.56		6.06533	-0.086	0.002	6.05967	0.046	0.03
																0.1	0.1		6438.78	6142.67	1216.22	1873.33	4486.11	5217.67	5409	4750.56		6.07567	-0.024	0.004	6.0705	-0.124	0.008
																0.1	0.1		6379.89	6200.22	1188.22	1815.89	4582.78	5194.67	5673.67	4807		6.08617	-0.108	-0.012	6.08083	-0.098	0.012
																0.1	0.1		6558.89	6200.67	1101.22	1644	4283.11	5306.78	6083	4780.56		6.09667	-0.088	0.002	6.09133	-0.138	0.02
																0.1	0.1		6938.44	6362.89	1194.67	1693.89	3957.44	5453.78	5720.67	5294.22		6.1075	-0.028	-0.006	6.10183	-0.022	0.02
																0.1	0.1		6865.11	6261.33	1573.22	2042.89	4016.44	5153.56	5153	5285.67		6.11783	-0.07	0.006	6.11267	-0.178	0.02
																0.1	0.1		7249.11	6256.33	1744	2081	4024.56	5015.89	4978.89	4381		6.12883	-0.124	0	6.1235	-0.02	0.004
																0.1	0.1		7625.89	6572.67	1624.33	2262.67	3683.11	5044.56	4790.33	4264.67		6.13967	0.066	-0.008	6.134	-0.04	0.012
																0.1	0.1		7354.89	6859.89	1408.11	2101.56	3804.22	5081.11	4944.56	4120.56		6.15	-0.012	0.008	6.14483	0.038	0
																0.1	0.1		6793.22	6554.44	1527.89	2140	3824.78	5039.67	5494.67	4379		6.16083	-0.248	0	6.15567	-0.186	-0.006
																0.1	0.1		6734.44	6290.89	1596.89	2159	4094.67	5015.44	5623.11	4373.67		6.17133	-0.026	0.008	6.166	-0.034	0.002
																0.1	0.1		6675.22	6170.56	1614.22	2179.89	4080.11	5036.11	5641.67	4397.22		6.182	-0.204	0.002	6.17683	-0.148	0.008
																0.1	0.1		6568.44	6229.89	1620.78	2091.22	4358.33	5037.67	5595.78	4445.44		6.19283	-0.078	-0.006	6.18717	-0.204	0.008
																0.1	0.1		6901.11	6163.44	1428.33	2039.56	4686.11	4972.44	5553.56	4682.78		6.20333	0.002	0.008	6.19817	0.002	0.016
																0.1	0.1		6547.22	6305.67	1451.67	2003.78	4667.56	5150.22	5605.44	4704.33		6.214	-0.076	0.008	6.20883	-0.096	0.01
																0.1	0.1		6421.56	6023.56	1635.33	2049.89	4426	5162.33	5851.22	5088.44		6.2245	-0.102	0.006	6.21917	-0.07	0.004
																0.1	0.1		6668.33	6163	2364.22	2372.33	3944.89	5202.56	5813.78	5201.11		6.23517	0.012	0.004	6.22967	0	0.006
																0.1	0.1		7133.78	6319.44	2098	2650.89	4020.33	5146	5721.33	5167.56		6.24567	-0.124	0.004	6.24033	-0.042	0.006
																0.1	0.1		7147.44	6523.78	1688.67	2402.44	3840.44	5042.67	5877.11	4833.78		6.2565	-0.094	0	6.25133	-0.182	0.008
																0.1	0.1		6729.67	6448.44	1489.33	2154.22	3948.56	5065.11	6058.56	4514		6.26733	-0.224	-0.002	6.26167	-0.082	0.006
																0.1	0.1		6329.22	6344.11	1455.56	2070.78	3967.11	5273.78	6043.44	4706.89		6.27783	-0.072	-0.002	6.27267	-0.196	0.01
																0.1	0.1		6684.78	6147.44	1489.78	1904.44	4076.67	5193.89	5652.22	4631.67		6.2885	-0.17	-0.004	6.28333	-0.13	0.002
																0.1	0.1		6659	6108	1640	2079.56	4061.67	5048	5487.44	4461.33		6.2995	-0.08	0.006	6.29417	-0.102	0.006
																0.1	0.1		6570.22	6158.56	1513.22	2276.78	3631.67	5193.11	5535.44	4633.56		6.31033	-0.13	0.004	6.30467	-0.138	0
																0.1	0.1		6731	6097.67	1358.44	2019.89	3562.22	5205.89	5509	4827.22		6.32067	-0.114	-0.004	6.3155	-0.096	0.006
																0.1	0.1		6805.67	6209.78	1468.78	1919.89	3518.33	5427	5513.33	4895.67		6.33167	-0.15	-0.006	6.32633	-0.192	0.006
																0.1	0.1		7103.11	6240.22	1792.33	2171.33	3855.44	5319.78	5720.44	4679		6.342	-0.242	-0.01	6.33683	-0.31	-0.004
																0.1	0.1		7037	6313.78	1743.56	2228.22	4260.56	5370.33	5486.89	5080.33		6.3525	-0.06	0	6.34717	-0.066	0.006
																0.1	0.1		6924.44	6219	1649.22	2206.89	4380.89	5273.22	5408	5190.11		6.36317	-0.15	-0.018	6.35767	-0.356	-0.002
																0.1	0.1		6851.11	6112.22	1789.22	2305.11	4104.11	5191.78	5583.11	4746.11		6.37367	-0.262	0.006	6.3685	-0.204	-0.002
																0.1	0.1		6960.78	6299.67	1384.89	2317.89	3975.67	5190.78	5713.33	5062.33		6.384	-0.214	-0.004	6.37883	-0.188	-0.002
																0.1	0.1		7332.67	6663.44	1193.78	2035.89	4399.67	5171.11	5527.67	5104.78		6.39483	-0.14	-0.008	6.38917	-0.246	0.004
																0.1	0.1		7594.78	7123.33	1200.44	1858.67	4519.33	5299.56	5649.33	4637.67		6.40517	-0.156	0.002	6.4	-0.12	0.012
																0.1	0.1		7828.22	7172.22	1104.11	1806.78	4222	5517.33	5529.22	4772.67		6.416	-0.068	-0.01	6.41083	-0.274	0.01
																0.1	0.1		7668.78	7363.56	1256.22	1820.44	4083.22	5360	5565.56	4517.67		6.42683	-0.11	0.006	6.42117	-0.158	0.006
																0.1	0.1		7142.33	6754.11	1643.44	2078.89	3899.89	5201.44	5863.89	4728.89		6.43733	-0.056	0.006	6.43217	-0.16	0
																0.1	0.1		6871.33	6327.67	1657.44	2300.67	4015.56	5232.33	5600.89	5384.78		6.448	-0.148	-0.006	6.44267	-0.166	0.01
																0.1	0.1		6777.78	6263.44	1602.11	2379.78	4365.89	5394.22	5586.67	4767.56		6.45833	-0.032	0.002	6.45317	-0.244	0.006
																0.1	0.1		6653.67	6059.67	1420.33	2225.78	3957.22	5385.67	5870.89	4844.89		6.46933	-0.146	-0.008	6.464	-0.376	0.004
																0.1	0.1		6615	6078.78	1166.56	1916.44	4008.67	5234.22	6143.22	5652.89		6.48017	-0.076	0.004	6.4745	-0.24	0.022
																0.1	0.1		7021.22	6235.44	1277	1828.22	4100.22	5347	5805.11	6262.67		6.4905	-0.114	0.008	6.48533	-0.186	0.002
																0.1	0.1		7320.33	6477.56	1220	1968	3835.56	5382.22	5591.56	5297.33		6.5015	-0.158	-0.01	6.49617	-0.31	0.006
																0.1	0.1		6806.44	6398.67	1059.33	1665.11	3719.44	5314.44	6062.56	5375.11		6.51233	-0.024	-0.006	6.50667	-0.2	0.006
																0.1	0.1		6632.33	6185.56	1430.67	1843.44	3971.33	5283.89	6758.56	5923.33		6.52267	-0.152	0	6.5175	-0.182	0.012
																0.1	0.1		6704.33	5913.33	1412.67	2185.67	4094.67	5333.56	6955.11	5921.44		6.53367	-0.086	0	6.52833	-0.162	0.01
																0.1	0.1		6768.44	6259	1437.56	2226.78	4070.44	5225.78	6749.11	5655.67		6.54467	-0.17	0.004	6.5395	-0.256	0
																0.1	0.1		6907.78	6338	1177	2010.78	4221.89	5198.89	6338	5628.33		6.5555	-0.22	-0.004	6.54983	-0.188	0.018
																0.1	0.1		7077.11	6472.56	1178.44	1844.44	4417.78	5164.56	6399.22	5848.44		6.56583	-0.11	-0.002	6.56067	-0.142	0.002
																0.1	0.1		6986.56	6490	1097.44	1800.11	4905.44	5291.33	6473.89	5557.56		6.57667	-0.286	0	6.5715	-0.182	0.012
																0.1	0.1		6876.22	6512.11	1257.44	1843.89	4623.56	5289.56	6210.67	5712.89		6.58767	-0.222	0.002	6.58233	-0.166	0.008
																0.1	0.1		6572.33	6077.33	1167.56	2039.78	3806.89	5248.33	6268.33	5302		6.59833	-0.232	0.006	6.59283	-0.216	0.006
																0.1	0.1		6613.56	5994.89	1252.44	1921.33	4029.67	5433.67	6386.33	6523		6.60867	-0.264	-0.002	6.60367	-0.23	0.006
																0.1	0.1		6723.22	6065.89	1415.78	2012.11	3890.67	5516.11	6475	5585.22		6.61983	-0.058	0.002	6.6145	-0.254	0.004
																0.1	0.1		6827.44	6004	1338	1948.22	3797	5342.11	5981.33	6492.56		6.63067	0.006	-0.002	6.625	-0.258	0.022
																0.1	0.1		7293.11	6297.11	1108.78	1810.67	4067.67	5313.78	5496.56	6327.33		6.641	-0.184	0	6.63583	-0.166	0.014
																0.1	0.1		7348.33	6701.22	1078	1726.78	3947.78	5214.11	5136.44	5288.89		6.65183	-0.18	0	6.64667	0.034	0.008
																0.1	0.1		7189	6722.67	1203.78	1780.67	3773.33	5190.11	4898.67	4780.11		6.6635	-0.136	-0.002	6.65767	-0.132	0
																0.1	0.1		7091.44	6505.22	1476.56	2093.22	3817.67	5263.11	5156	4726.89		6.67467	-0.088	-0.002	6.66883	-0.224	0
																0.1	0.1		7053.22	6259.67	1400	2067.67	4040.78	5270.78	5312.78	4860.44		6.68567	-0.102	0.006	6.6805	-0.072	0.02
																0.1	0.1		7310.78	6351.89	1538.33	2049.33	4078.89	5222.67	5493.67	4861.67		6.69667	-0.116	0.004	6.6915	-0.004	0.02
																0.1	0.1		7165.22	6695.44	1650	2586.33	3936.22	5141.22	5917.33	4890.67		6.70767	-0.282	0.004	6.70183	-0.116	0.004
																0.1	0.1		6997	6649	1772	2699.78	4115.67	5168.89	6095.11	5179.33		6.7185	-0.308	0.008	6.71283	-0.154	0.014
																0.1	0.1		7306	6519.44	1678.67	2550.67	4362.56	5281.89	5824.22	5997.22		6.72883	-0.106	0	6.72367	-0.054	0.014
																0.1	0.1		7487.33	6449.89	1551.44	2163.33	4448.78	5439.22	6255.11	5849.11		6.73967	-0.234	-0.002	6.7345	-0.14	0.012
																0.1	0.1		7342.67	6650.78	1420.22	2002.89	4178.22	5305.89	6085.56	6396.78		6.7505	-0.188	0.008	6.745	-0.186	0.012
																0.1	0.1		7160.33	6625.56	1347.22	1954.22	4446.22	5433.22	6005	6270.33		6.761	-0.156	0.006	6.75583	-0.06	0.006
																0.1	0.1		6931.78	6539.44	1213.89	1946.89	4180.11	5364.22	6052.67	5601		6.77183	0.004	-0.006	6.76667	-0.214	0.002
																0.1	0.1		6907	6386.22	1309.22	1830.78	4007.56	5188.44	5881.11	5480.78		6.78267	-0.098	0	6.777	-0.234	0.012
																0.1	0.1		6749.89	6510.22	1491.22	1953.78	3881.56	5204.67	5841.11	5552.11		6.79317	-0.078	0.002	6.788	0.032	0.008
																0.1	0.1		6887.22	6478.33	1350.44	1845.56	3921.89	5208.44	5585.22	6633.56		6.804	-0.24	0.002	6.79883	-0.136	-0.002
																0.1	0.1		6967.78	6510.56	1383.33	1857.22	4324.44	5266.11	5181.78	5914.56		6.815	-0.126	0.01	6.80983	-0.058	0.002
																0.1	0.1		7066.44	6692.56	1561.22	2074.89	4235.78	5470.67	5666.78	4820		6.82583	-0.2	0.006	6.82017	-0.188	0
																0.1	0.1		7116.22	6699.89	1532	2074.11	3872.78	5730.11	5739.56	5083.33		6.83683	-0.126	0	6.83117	-0.14	0
																0.1	0.1		6822.89	6731.78	1612.33	2200.56	3742.44	5669.56	5113.89	5007		6.84717	-0.238	0.006	6.842	-0.044	0.008
																0.1	0.1		6527.11	6622.78	1602.78	2139.44	3819.22	5202.11	5057.33	4418.89		6.858	-0.072	-0.008	6.85283	-0.092	0.006
																0.1	0.1		6249.22	6355	1446.78	2131.11	4009.67	5122.67	5354.11	4179.33		6.869	-0.092	0.006	6.86333	-0.122	-0.002
																0.1	0.1		6320.78	5943	1426	2115.11	4473.33	5267.44	5133.33	4731.33		6.8795	-0.088	-0.004	6.87417	-0.098	0.01
																0.1	0.1		6441.44	6073.44	1468.11	2108.56	4273.44	5308.33	5245.44	4591.89		6.88983	-0.304	0.012	6.88467	-0.056	0.002
																0.1	0.1		6723.56	6388.22	1514.78	1993.22	4291.56	5508.89	5403.11	4733.33		6.901	-0.244	0.008	6.89567	-0.192	0.002
																0.1	0.1		6759.67	6477.89	1823.11	2085.78	3911	5451.78	5775.67	4429.44		6.912	-0.182	0.006	6.90617	-0.18	0.008
																0.1	0.1		6642.67	6312.56	1619.22	2023.22	3639.56	5266	5887.89	5142.89		6.9225	-0.156	-0.004	6.91717	-0.16	0.01
																0.1	0.1		6935.56	6276.44	1552.11	1988.11	3658	5163.67	5615.22	5470.22		6.9335	-0.234	-0.004	6.92833	-0.062	0.006
																0.1	0.1		7165.56	6354.33	1541.44	2157.22	3638.44	5193.33	5691.44	4570.89		6.94383	-0.146	-0.004	6.93867	-0.268	0.004
																0.1	0.1		7176.11	6560	1788.78	2435.78	3845.56	5334.56	5402.22	4823.67		6.95483	-0.23	0	6.94917	-0.306	0.008
																0.1	0.1		6722.89	6402.11	1891.11	2397	3665.89	5516.33	5484.78	4887.22		6.966	-0.206	0.008	6.96067	-0.084	0.006
																0.1	0.1		6455.11	6201.56	1963	2344.22	4061.56	5617.11	5326.89	4859.67		6.97767	-0.116	0	6.97183	-0.062	0.002
																0.1	0.1		6638.22	6069.78	1630.56	2255.67	4283.56	5179.67	5391.78	5053.44		6.98867	-0.04	0.006	6.98283	-0.228	0.004
																0.1	0.1		6668.22	6070.56	1437.11	1914.22	4131.33	5178.67	5964.33	4319.33		6.99917	-0.132	0	6.994	-0.156	0.016
																0.1	0.1		6806.44	6100.56	1649.56	2054.67	3865.89	5090.44	5554.22	4400.78		7.01033	-0.168	0.006	7.005	-0.218	0.012
																0.1	0.1		6780.56	6068.11	1802	2125.33	3940.22	5109.89	5089	4894.11		7.02067	-0.218	0.002	7.0155	-0.218	0.004
																0.1	0.1		6666.89	6168	1532.89	2038.22	4015.56	5068.67	5042.33	4647.11		7.03167	-0.238	0.01	7.026	-0.394	0.008
																0.1	0.1		6680.78	6184.22	1415.33	2003.78	3945.89	5213	5022.22	4632.11		7.04217	-0.214	0.006	7.037	-0.336	0.006
																0.1	0.1		6959	6229.56	1403	1884	3780.33	5160.22	4896.22	4613.78		7.05317	-0.296	0.004	7.048	-0.408	0
																0.1	0.1		6822.33	6385.44	1327.44	1992.33	3828.56	5105.33	5395.89	4921		7.0635	-0.228	0.01	7.05833	-0.466	0.008
																0.1	0.1		6612.67	6238.44	1181.44	1946.22	3815.78	5027.67	5343.78	4692.22		7.0745	-0.222	-0.002	7.06883	-0.556	0.008
																0.1	0.1		6532.89	6286.67	1007.89	1853.11	3668	4986.22	5383.67	4593.33		7.085	-0.21	0.008	7.07983	-0.666	0.016
																0.1	0.1		6723.89	6404.11	1129.78	1698	3732.11	5004	5511.11	4517.89		7.09617	-0.184	0.002	7.09083	-0.636	0.026
																0.1	0.1		6723	6412.44	1324	1956.78	4029.78	4944.11	5580.22	4695.44		7.10717	-0.126	0.004	7.10133	-0.718	0.022
																0.1	0.1		6636.78	6246.22	1580.44	2113.11	4053.89	5095.33	5711	5047.89		7.11817	-0.294	0.006	7.1125	-1.086	0.034
																0.1	0.1		6707.44	6146.44	1491.11	2020.44	3958.67	5178.11	5865.67	5528.56		7.12883	-0.286	-0.002	7.1235	-1.074	0.04
																0.1	0.1		6908.44	6157.89	1681.33	2137.44	3695.11	5250.67	5909.78	5371		7.13983	-0.19	0.004	7.13467	-1.428	0.052
																0.1	0.1		7044.11	6139.89	1654.44	2079.56	3925.22	4982.67	5791.78	5659.89		7.15017	-0.508	0.014	7.145	-1.63	0.048
																0.1	0.1		6908.44	6168.89	1505.44	2181.22	3785.33	4996.33	5611.22	5707.67		7.16117	-0.258	0.004	7.1555	-2.024	0.064
																0.1	0.1		6767	6001.22	1241.67	1974.89	3931	5016.56	5571.78	5214.11		7.17167	-0.35	0.01	7.1665	-2.44	0.074
																0.1	0.1		6797.33	6171.33	1090.56	1731.56	3927.67	5121.67	5697.22	4604.67		7.18267	-0.336	0.016	7.1775	-3.04	0.098
																0.1	0.1		7036.89	6648.89	1143.11	1670.56	4075.67	5149.67	5582.22	4665.89		7.19317	-0.774	0.024	7.18783	-3.294	0.104
																0.1	0.1		7164.11	7291.22	1471.11	1856.44	4087.56	5090	5681.33	4784.67		7.20417	-0.76	0.036	7.19833	-3.892	0.12
																0.1	0.1		7419.33	7756.33	1649.33	2175	3800	5065.67	5618.44	5227.78		7.2145	-0.946	0.03	7.20933	-4.302	0.132
																0.1	0.1		7472.56	7256.78	1307.44	2257.22	3815.22	5291.22	5610.78	5385.33		7.22567	-1.06	0.03	7.22033	-4.994	0.162
																0.1	0.1		7822.44	7246.22	1073.33	1924.22	3740.67	5343	5532.78	5240		7.23683	-1.156	0.044	7.231	-5.756	0.176
																0.1	0.1		7260.78	6733.33	1132.56	1800	3741.67	5287.56	5589.78	4596.67		7.24717	-1.606	0.054	7.242	-6.44	0.208
																0.1	0.1		6780.78	6336.56	1136.11	1871.67	4067.89	5291.56	5732.67	4959.56		7.258	-1.576	0.06	7.25283	-7.094	0.216
																0.1	0.1		6563.56	6173.67	1165.11	1898.89	4424.78	5428.44	5562.67	5458.78		7.26917	-2.056	0.062	7.26383	-7.986	0.252
																0.1	0.1		6520.11	5867	1040.11	1883.67	4247	5382.78	5617.56	5136.56		7.28033	-2.046	0.072	7.2745	-8.618	0.27
																0.1	0.1		6682.89	5943.67	1328.44	1817.89	4137.44	5147.44	5769.33	4955.78		7.29067	-2.564	0.09	7.2855	-9.524	0.294
																0.1	0.1		7192.11	6219.33	1375.78	1890.11	4355.67	5199.11	5531.11	5175.67		7.30183	-2.844	0.09	7.2965	-10.416	0.322
																0.1	0.1		7385.44	6573.33	1121.78	1824	4330.44	5340.33	5588	4964.22		7.31267	-3	0.096	7.30683	-11.296	0.34
																0.1	0.1		7047.56	6468.56	1301.11	1886.11	4108.33	5646.44	5435	5121		7.32367	-3.516	0.116	7.31783	-12.316	0.382
																0.1	0.1		6757.56	6267.56	1286.67	1951.33	4150.22	5453.22	5507.33	4721		7.33483	-3.908	0.13	7.3295	-13.118	0.41
																0.1	0.1		6670.44	6078.78	1459.89	2066.33	4498.56	5148.89	5804.56	4852.22		7.34633	-4.426	0.134	7.3405	-14.234	0.444
																0.1	0.1		6770	6167.44	1641.89	2259.56	4344.78	5239.11	5543.11	5116.78		7.3575	-4.668	0.164	7.35167	-15.446	0.486
																0.1	0.1		6793.67	6247.56	1488.78	2162	4214.11	5269.89	5514.78	4595.22		7.3685	-5.176	0.16	7.36317	-16.356	0.518
																0.1	0.1		7158.56	6341.22	1456.22	2039.78	4413	5338.67	5820.67	4525.33		7.3795	-5.73	0.178	7.37367	-17.534	0.548
																0.1	0.1		7009	6339	1745.33	2315.78	4337	5276.67	6167.89	5402		7.3905	-6.19	0.206	7.38467	-18.368	0.568
																0.1	0.1		6783.33	6420.33	2200.44	2947.89	4371.44	5222.33	6008.67	6110.78		7.40083	-6.896	0.216	7.39567	-19.648	0.606
																0.1	0.1		6664.11	6294.22	2093.89	3186.11	4243.56	5294.67	6055.56	5849.56		7.41167	-7.454	0.228	7.4065	-20.54	0.64
																0.1	0.1		6558.33	6122.89	1768.11	2226.78	4370	5286	6349.89	5222.22		7.42283	-8.028	0.252	7.41683	-21.6	0.658
																0.1	0.1		6636	6152.11	1505.22	2046.67	4132.56	5205.22	6503	5215.78		7.43483	-8.616	0.272	7.42817	-22.47	0.688
																0.1	0.1		6762.89	6326.56	1372.22	1950.22	4306.56	5317.67	6509.22	5532		7.44533	-9.352	0.304	7.44	-23.688	0.722
																0.1	0.1		6897.33	6224.11	1274.44	1892.33	4157.11	5403.11	6368.78	5455.67		7.45633	-10.114	0.318	7.45117	-24.81	0.762
																0.1	0.1		7200.44	6236.67	1492	2016.56	4138.44	5362.44	6221.78	5531.22		7.46833	-10.792	0.338	7.46167	-25.718	0.77
																0.1	0.1		7530.11	6617.22	1624.89	2302.22	4249.89	5360.67	6026.33	6911.89		7.47967	-11.44	0.356	7.47433	-26.914	0.81
																0.1	0.1		7444.89	6862	1330.33	2112.44	4259.44	5346.11	6021.67	5375.22		7.4915	-12.408	0.376	7.48533	-28.054	0.844
																0.1	0.1		7220.44	6697.67	1289.78	1732.22	4179.78	5348.11	5956.56	4846.44		7.5025	-13.172	0.402	7.49683	-29.168	0.868
																0.1	0.1		7329.56	6697.11	1339.22	1815.11	3939.67	5377.44	6257.56	5085		7.513	-13.932	0.422	7.50783	-30.04	0.884
																0.1	0.1		7165.89	6785	1556.89	2008.22	3729.56	5423.22	6045	5809.67		7.52417	-14.558	0.452	7.51883	-31.334	0.924
																0.1	0.1		7024.44	6483.44	1702.33	2276.78	3837	5346.11	6099.44	5429		7.5345	-15.496	0.47	7.52933	-31.968	0.944
																0.1	0.1		6880.22	6404.56	1623.78	2199.89	3964.89	5219.89	6310.89	6302.67		7.5455	-16.332	0.498	7.53983	-33.23	0.962
																0.1	0.1		6797.78	6163	1727.89	2712.44	4314.67	5096.44	5769.22	6845.22		7.55667	-17.222	0.524	7.55133	-34.038	0.998
																0.1	0.1		6874.78	6178.56	1588.33	2355.67	3951.44	5226.22	5517.56	5763.44		7.569	-18.376	0.55	7.56233	-35.136	1.022
																0.1	0.1		6815.67	6238.56	1492.56	1947.89	3924	5315.33	5270.56	5344.78		7.5795	-19.232	0.576	7.57433	-36.428	1.05
																0.1	0.1		6666	6229.89	1630.11	1968.78	3962.56	5217.67	5208.33	4593.78		7.59017	-20.16	0.604	7.58517	-37.364	1.072
																0.1	0.1		6574.33	6192.11	1707.33	2217	4008.44	5280.33	5292.67	4402.33		7.60133	-21.198	0.63	7.5955	-38.162	1.092
																0.1	0.1		6596.44	6079.67	1524.33	2073.78	3914.78	5177.89	5524	4523.89		7.613	-22.222	0.66	7.60733	-39.286	1.126
																0.1	0.1		6694.11	6379.33	1598.67	2130.67	4034.89	5202.44	5881.11	4782		7.62417	-23.378	0.688	7.619	-40.246	1.154
																0.1	0.1		6837.89	6433.11	1883.67	2254.67	4066	5260.22	6353.11	5147.22		7.63583	-24.468	0.714	7.62983	-41.38	1.174
																0.1	0.1		7033.67	6380.22	2181.56	2415.44	4185.33	5220.56	6464.11	5811.67		7.64717	-25.796	0.75	7.642	-42.572	1.214
																0.1	0.1		7185.89	6633.67	2108.44	2486.56	4223.11	5337.33	6458	5991.56		7.658	-26.77	0.786	7.65283	-43.426	1.238
																0.1	0.1		7234.44	6539.44	1982	2477.56	4112	5370.67	5894	5856.44		7.66967	-27.926	0.816	7.66383	-44.406	1.252
																0.1	0.1		6770.89	6730.22	1802.44	2270.67	4161.56	5397.89	5675.89	5593.56		7.68067	-29.022	0.834	7.675	-45.37	1.274
																0.1	0.1		6233.11	6440.67	1807.56	2110.56	4024	5339.33	5571.89	5162.11		7.69167	-30.172	0.856	7.6865	-46.664	1.298
																0.1	0.1		6333.11	5976.78	1563.11	2074.33	4068.67	5220.89	5527.67	5265.56		7.70267	-31.39	0.898	7.69683	-47.504	1.328
																0.1	0.1		6570	5997.78	1659.11	2144.11	3857.56	5197.44	5571.22	5285.22		7.71367	-32.546	0.934	7.70783	-48.512	1.354
																0.1	0.1		6786.22	6403.44	1515.11	2107.89	3826.44	5171.89	5417.11	4806.33		7.72467	-33.488	0.948	7.7195	-49.432	1.368
																0.1	0.1		6688.33	6247.11	1131.56	1882.67	4016.11	5200.11	5310.22	4382		7.73633	-34.824	0.994	7.7305	-50.148	1.39
																0.1	0.1		6447.33	6206.89	1148.56	1694.89	3713.44	5304.44	5390.33	4689.33		7.74817	-35.854	1.012	7.74167	-51.136	1.412
																0.1	0.1		6693.22	6235.89	1403.78	1867.22	3553.78	5312.78	5396.56	4729.11		7.75933	-37.138	1.048	7.75417	-52.194	1.422
																0.1	0.1		6544.78	6280.78	1225.89	1937.33	3698.22	5195.11	5175.89	4650.44		7.77183	-38.138	1.07	7.766	-52.994	1.448
																0.1	0.1		6547.44	6060.89	1242.33	2023.44	3976.44	5077.11	4950.56	4393.56		7.78217	-39.3	1.106	7.77717	-53.696	1.468
																0.1	0.1		6638.89	6267.89	1249.56	1930.11	4373.22	5221.22	5213.67	4146.44		7.79317	-40.292	1.126	7.788	-54.546	1.486
																0.1	0.1		6645.11	6259.44	1394.67	1919.67	4710.56	5179.33	5123.44	4521		7.80483	-41.358	1.138	7.799	-55.392	1.508
																0.1	0.1		6505.11	6164.33	1379.56	2020.56	4584.11	5169.56	5123.44	4580.11		7.816	-42.26	1.172	7.81083	-56.12	1.508
																0.1	0.1		6708.44	5936.67	1308.89	1816.22	4192.89	5320.11	4968.22	4479.89		7.82683	-43.48	1.196	7.82167	-56.672	1.52
																0.1	0.1		6649.56	6058.33	1376.33	1972.67	4030.22	5209	5319.11	4008.56		7.83867	-44.448	1.222	7.83267	-57.542	1.538
																0.1	0.1		6428.67	5995.11	1286.78	1829.33	3851.33	5212.89	5333.56	4158.89		7.84967	-45.332	1.25	7.84383	-58.352	1.548
																0.1	0.1		6561.56	5913.67	1402.89	2058.11	3895.11	5108.78	5003.78	4617.78		7.86067	-46.452	1.27	7.8555	-58.776	1.548
																0.1	0.1		6644.56	6135.78	1164.78	1862.44	3671	5192.89	5233.44	4289.89		7.87333	-47.308	1.298	7.8665	-59.376	1.564
																0.1	0.1		6618.78	6120.33	1052.56	1862.78	3834.56	5316.44	5313.67	4467.78		7.8835	-48.162	1.304	7.87833	-59.986	1.564
																0.1	0.1		6531.44	6122.56	1105.89	1784.78	4054.89	5481.33	5404.44	4964.56		7.8945	-48.994	1.33	7.88933	-60.464	1.568
																0.1	0.1		6563.67	6237.56	1459.11	1944.22	3927.78	5685.89	5280.33	4713.56		7.9065	-49.818	1.338	7.90117	-60.946	1.592
																0.1	0.1		6552.44	6329.33	1896.44	2330.44	4021.89	5289.22	5135	4701.44		7.9175	-50.594	1.356	7.91167	-61.34	1.594
																0.1	0.1		7177.78	6659.11	1304.56	2525.89	4029.11	5235.44	5273.67	4640.11		7.928	-51.422	1.374	7.92283	-61.834	1.594
																0.1	0.1		6963.11	6494.67	1189.78	2038.89	3760.33	5197.67	5419.33	4309.67		7.93833	-52.094	1.392	7.93317	-62.07	1.59
																0.1	0.1		6824.89	6202	1203.67	1894.78	3859.56	5169.11	5467.11	4340.11		7.9485	-52.762	1.404	7.9435	-62.292	1.598
																0.1	0.1		6762	6303.22	1301.22	1908.56	4100.67	5303.22	5507	4887.33		7.9595	-53.33	1.418	7.95367	-62.532	1.59
																0.1	0.1		6753.33	6191.22	1075.22	1925.33	3766.78	5141.67	5510.78	5628.33		7.96983	-54.054	1.434	7.9645	-62.678	1.586
																0.1	0.1		6713.78	6078.33	1024.67	1784.89	3572.44	5188	5290.67	5658.11		7.98017	-54.582	1.448	7.975	-62.76	1.578
																0.1	0.1		6808.56	6186	1109.22	1659.78	4073.78	5247.11	5631.89	4949		7.9905	-55.25	1.462	7.98533	-63.008	1.58
																0.1	0.1		6879.44	6196.67	1154	1727	4042.11	5251.44	5401.67	4699.78		8.00083	-55.654	1.46	7.9955	-62.96	1.568
																0.1	0.1		7087.33	6403.56	1188.56	1849.67	3729.89	5043.33	5417.67	4471.56		8.011	-56.264	1.472	8.00583	-63.066	1.568
																0.1	0.1		7368.11	6712.22	1122.11	1653.78	3768.33	5192.33	5422.22	4342.67		8.02133	-56.828	1.492	8.01617	-63.124	1.562
																0.1	0.1		7445.22	7204	1291.44	1872.33	3880.78	5081.56	5739.78	4607.67		8.03167	-57.556	1.494	8.0265	-63.336	1.552
																0.1	0.1		7686.89	8000	1576.22	2161.11	4022.33	5233.67	6030.44	4945.33		8.04267	-57.916	1.488	8.0375	-63.488	1.556
																0.1	0.1		7420.44	7613.78	1708.67	2288.22	3952.11	5132.22	6149.33	4591.67		8.053	-58.318	1.504	8.04783	-63.3	1.548
																0.1	0.1		7532.22	6975.67	1541.78	2099.56	3877.56	5124.33	6246	5522.67		8.06333	-58.608	1.516	8.05817	-63.182	1.528
																0.1	0.1		7311.67	6580.89	1327.22	1916.56	3925.78	5033	6261.56	6205.22		8.07367	-59.3	1.516	8.0685	-63.23	1.528
																0.1	0.1		6969.11	6283.11	1448.44	1885.67	3944.89	5053.56	6121.78	6601.44		8.084	-59.5	1.506	8.07883	-63.242	1.522
																0.1	0.1		6575	6146.78	1711.44	2331.44	3908.89	5120.33	5680.78	5909		8.09417	-59.882	1.516	8.08917	-63.174	1.506
																0.1	0.1		6501.33	5875.67	2207.22	2600.89	3837.78	5125.89	5684.78	4762.22		8.105	-60.22	1.514	8.09933	-63.286	1.502
																0.1	0.1		6657.56	5931.78	1976.67	2251.78	3896.78	5100.44	5802.22	4481.56		8.11533	-60.45	1.54	8.11017	-63.018	1.5
																0.1	0.1		6952.78	6169	1817.89	2293.56	3943	5055.11	5897.89	4590.44		8.12583	-60.834	1.536	8.12067	-62.924	1.486
																0.1	0.1		7117.22	6465.11	1446.33	2074.67	3995.44	5147.78	6081.44	5784.44		8.136	-61.218	1.538	8.13083	-62.884	1.474
																0.1	0.1		6958.11	6433.22	1254.78	1978.11	4488.56	5170.67	6082	6187.11		8.14633	-61.506	1.544	8.14117	-62.462	1.46
																0.1	0.1		7090.89	6288.11	1486	2151	4357.22	5237.78	5684.89	5726.44		8.15667	-61.688	1.544	8.1515	-62.382	1.45
																0.1	0.1		6896.44	6532.78	1836.67	2691.22	3961.11	5136.33	5542.22	5155.56		8.167	-61.968	1.548	8.16183	-62	1.434
																0.1	0.1		6740	6347.78	1781.22	3019.89	4017.78	5308.22	5756.33	5152.33		8.17733	-61.862	1.546	8.17217	-61.808	1.408
																0.1	0.1		6761.67	6481.67	1618.44	2117.11	4321.89	5562.78	5720.78	5369.11		8.18833	-62.27	1.542	8.18233	-61.626	1.404
																0.1	0.1		6910	6326.22	1760.78	2057.89	4254	5362.78	5670	5032.89		8.19867	-62.49	1.548	8.1935	-61.424	1.38
																0.1	0.1		7002	6192.89	1660.11	2274.11	4406.56	5199.56	5823.89	4746.33		8.209	-62.612	1.538	8.20383	-60.944	1.38
																0.1	0.1		7021	6330.56	1550	2115.11	4263.67	5233.89	5755.11	5340.22		8.21933	-62.816	1.538	8.21417	-60.646	1.36
																0.1	0.1		6946.67	6133.56	1532.78	2178.44	4355.56	5171	5777.33	5112.44		8.23033	-62.796	1.534	8.22517	-60.198	1.354
																0.1	0.1		7109.56	6260.22	1518.11	2261.22	4417.11	5157.56	5495.22	4637.89		8.24117	-62.906	1.528	8.2355	-59.792	1.34
																0.1	0.1		7028.33	6508	1263.56	1907.11	3850.89	5228.89	5517.44	4452.67		8.2515	-62.968	1.516	8.24633	-59.564	1.318
																0.1	0.1		7075	6519.56	1243	1843.11	4068.11	5224.33	5691.89	4673.22		8.262	-62.76	1.514	8.25683	-59.23	1.306
																0.1	0.1		6825.44	6321.67	1769.56	2157.67	4100.67	5281.33	5575.22	4947.11		8.27233	-62.936	1.512	8.26717	-58.778	1.286
																0.1	0.1		6862.78	6055.56	1781	2282.89	4149.33	5313.67	5461.78	4463.78		8.28333	-62.824	1.504	8.27833	-58.31	1.26
																0.1	0.1		7406.44	6210.67	1706.11	2224.67	4349.67	5236.78	5769.44	4367.11		8.29367	-62.824	1.484	8.2885	-57.804	1.248
																0.1	0.1		7568.56	6766.11	1635.11	2149.11	4233.11	5269.33	6150.11	5114		8.30417	-62.594	1.48	8.29883	-57.276	1.23
																0.1	0.1		7439.11	6843.44	1622.22	2154.89	4196.33	5256	6301.22	5778.11		8.31433	-62.468	1.464	8.30917	-56.942	1.212
																0.1	0.1		7426.89	6873.33	1825.44	2170	3923.67	5343.33	6122.89	5537		8.32467	-62.304	1.462	8.31967	-56.504	1.192
																0.1	0.1		7069.11	6670.56	1817.22	2309	4349.67	5252	6107.22	5130.56		8.335	-62.088	1.458	8.32983	-56.014	1.174
																0.1	0.1		6872.11	6440.56	1729.44	2642.11	4146.56	5401.78	6229.33	5342.78		8.34533	-62.044	1.43	8.34017	-55.368	1.154
																0.1	0.1		6642.89	6312.89	1620	2209.56	4321.33	5406	6251.33	5059.33		8.35567	-61.608	1.414	8.3505	-54.862	1.136
																0.1	0.1		6599.22	6167.56	1418.78	2019.22	4168.44	5371.67	6181.22	5277.56		8.36583	-61.492	1.406	8.36067	-54.288	1.112
																0.1	0.1		6674	6468.89	1531	1944	3925.44	5358.78	6451	5437.89		8.37617	-61.378	1.396	8.371	-53.708	1.106
																0.1	0.1		6455.78	6265.89	1625.89	2156.56	4190.67	5230.67	5853.33	5755.22		8.3865	-60.968	1.394	8.38133	-53.046	1.058
																0.1	0.1		6664.33	6233.78	1480.33	2135.67	3973.44	5394.78	5712.56	5437.11		8.39683	-60.838	1.374	8.39167	-52.402	1.06
																0.1	0.1		6664	6361.22	1434.22	2087.78	3879.33	5311.78	5719.78	5100.56		8.40717	-60.692	1.362	8.402	-51.796	1.03
																0.1	0.1		6700.22	6219.89	1296.44	1894.56	3897.56	5309	5758.89	4619.89		8.41733	-60.292	1.35	8.41217	-51.228	1.004
																0.1	0.1		6736	6394.44	1359.44	1861.33	3750.11	5425.89	5781	5055.78		8.42767	-60.108	1.336	8.4225	-50.528	0.998
																0.1	0.1		6678.22	6402	1241.33	1948.67	3834.33	5424.78	5921.11	5809.78		8.43783	-59.666	1.332	8.43283	-49.838	0.96
																0.1	0.1		6735.11	6339.22	1275.56	2051.11	3977	5370.11	6226.56	5760.11		8.44817	-59.406	1.318	8.443	-49.218	0.95
																0.1	0.1		6770.78	6260.22	1237.78	1939.11	4322.89	5269	5983.67	5853.11		8.46017	-58.974	1.3	8.45333	-48.584	0.92
																0.1	0.1		7000.78	6364.44	1391.44	1861.67	4039.89	5216.56	5741.44	5409.11		8.47133	-58.812	1.294	8.46617	-47.96	0.898
																0.1	0.1		6935.56	6563.56	1502.22	2003.56	3872.44	5393.33	5197.22	5504.78		8.48183	-58.41	1.256	8.4765	-47.366	0.874
																0.1	0.1		6568.22	6488.89	1357.33	1917.33	3850.44	5295.33	5062.22	5085.89		8.49217	-57.974	1.242	8.48683	-46.59	0.858
																0.1	0.1		6292.67	6145.78	1385.33	2064.33	3973.11	5282	5164.11	4618.56		8.5025	-57.612	1.222	8.49717	-46.216	0.842
																0.1	0.1		6449.44	5885.11	1292	1917.33	3943.22	5240.78	5344	4676.44		8.51283	-57.22	1.214	8.50767	-45.644	0.814
																0.1	0.1		6526.89	6155	1547.67	2151.44	4017.56	5238.22	5638.22	4314.33		8.52483	-56.91	1.198	8.518	-45.15	0.8
																0.1	0.1		6319.89	5952.22	1300.56	2126.22	3890.11	5251.67	6134.67	4750.33		8.53533	-56.332	1.18	8.53017	-44.418	0.786
																0.1	0.1		6292.44	5929.22	1441.22	2139.33	4068.33	5367.56	6240.67	4767.67		8.54567	-55.98	1.16	8.5405	-44.144	0.764
																0.1	0.1		6356.56	6087.11	1293.22	2010.22	4356.78	5497.44	6096.11	4833.67		8.55617	-55.466	1.148	8.55083	-43.636	0.734
																0.1	0.1		6184.89	6033.89	1521.78	2071.56	4146.44	5421.44	5935.56	4964.67		8.5665	-55.142	1.128	8.56133	-42.984	0.738
																0.1	0.1		6525.44	5925.78	1702.11	2248	4045.89	5379.67	5693.33	4872.11		8.57683	-54.614	1.116	8.57167	-42.556	0.726
																0.1	0.1		6627.67	6255.67	1608.33	2547.44	3906.78	5295.67	5821.11	5049.67		8.58733	-54.092	1.102	8.582	-41.94	0.698
																0.1	0.1		6702.78	6190.11	1444.44	2357.78	3911.67	5340.89	5835.44	5526.44		8.59767	-53.738	1.086	8.5925	-41.334	0.696
																0.1	0.1		6548.44	6148.22	1332.44	2105.56	3998.56	5311.89	5228.56	5759		8.60833	-53.374	1.06	8.603	-41.048	0.678
																0.1	0.1		6478	6140.44	1236.11	2072.33	4051.44	5283.22	4909.33	4464.78		8.61867	-52.864	1.048	8.6135	-40.454	0.66
																0.1	0.1		6574.67	6159.89	1011.89	1925.56	4081.67	5255.56	5211.22	4149.33		8.629	-52.596	1.036	8.62383	-40.046	0.64
																0.1	0.1		6438.67	6116.89	938.333	1700	3646	5360.67	5385.89	5418.44		8.63933	-52.032	1.022	8.63417	-39.694	0.65
																0.1	0.1		6541.44	6054.22	1160.89	1670.56	3356.22	5242.89	5269.67	5784.78		8.64983	-51.434	0.994	8.6445	-39.196	0.616
																0.1	0.1		6392.44	6129.11	1098.33	1688.67	3524.22	5161	5080	4503		8.66017	-51.11	0.982	8.655	-38.978	0.604
																0.1	0.1		6332.33	6052.11	1076	1618.67	3675.89	5122.44	4941.67	4365.33		8.6715	-50.616	0.968	8.66617	-38.512	0.59
																0.1	0.1		6464.33	6039.67	1067.78	1597.56	4045.67	5227.67	5097.44	4437.67		8.682	-50.092	0.946	8.67667	-38.17	0.588
																0.1	0.1		6304.33	5993.11	1593.33	2061.22	4207	5151.78	5019.67	4527.22		8.69233	-49.516	0.932	8.68717	-37.828	0.574
																0.1	0.1		6197.44	5892.78	1711	2437.11	4227.89	5220.33	5106.44	4290		8.70267	-49.324	0.91	8.6975	-37.63	0.572
																0.1	0.1		7589	6751.22	1715.89	2286.89	3902.33	5356.33	4750.56	4271.89		8.71317	-48.776	0.91	8.708	-37.19	0.558
																0.1	0.1		7167.44	6648.22	1456.78	1926.78	4260.56	5254.22	4813.67	4023		8.7235	-48.35	0.888	8.71833	-37.014	0.556
																0.1	0.1		7084.33	6602.22	1442.67	1991	4149	5278.89	4930.56	4008.56		8.73383	-48.046	0.88	8.72867	-36.712	0.538
																0.1	0.1		7204.11	6564.11	1491.44	2008.22	4077.56	5327.67	4909.11	4041.89		8.74433	-47.426	0.862	8.73917	-36.484	0.534
																0.1	0.1		7103.33	6491.44	1646.33	2195.78	3784.33	5271.78	5085.22	4177.78		8.75483	-46.994	0.844	8.7495	-36.492	0.53
																0.1	0.1		6733.67	6183.56	1744.11	2183.11	4055.56	5296.11	5293	4252.44		8.76517	-46.576	0.826	8.76	-36.08	0.508
																0.1	0.1		6724.89	6187.44	1618.11	1997.56	3914	5311.11	5155.67	4556.56		8.77733	-46.044	0.826	8.772	-35.888	0.502
																0.1	0.1		7003.33	6218	1558.22	2105.11	3784.78	5257.22	5247.89	4673.11		8.78783	-45.636	0.796	8.7825	-35.688	0.518
																0.1	0.1		6914.11	6304.44	1512.89	2071.44	3757.33	5132.56	5251.56	4669.33		8.79817	-45.218	0.784	8.793	-35.468	0.502
																0.1	0.1		7037	6423	1564.33	2174.67	3621.89	5221.44	5183.67	4814.89		8.8085	-44.822	0.77	8.80333	-35.238	0.496
																0.1	0.1		7192.89	6524.22	1588.56	2220.78	3655.78	5253.56	5440.22	4679.78		8.819	-44.298	0.752	8.81367	-35.188	0.478
																0.1	0.1		7372.44	6647	1812.44	2431.44	3873	5195.44	5923.33	5125.22		8.82933	-43.738	0.746	8.82417	-34.976	0.484
																0.1	0.1		7133.44	6527.33	1885	2576.56	3827.89	5252.22	6488.22	4971		8.83983	-43.38	0.732	8.83467	-34.872	0.474
																0.1	0.1		7128.22	6497.56	1651.78	1990.22	3746.67	5098.78	5982.11	5092.44		8.85033	-42.902	0.714	8.84517	-34.544	0.478
																0.1	0.1		6885.56	6249	1571.22	2067	3797.44	5075	5248.56	5613.89		8.86083	-42.61	0.696	8.8555	-34.476	0.462
																0.1	0.1		6712.22	6093	1491.33	2106.22	4530.56	5307.22	5665	4815.67		8.87133	-42.188	0.686	8.86617	-34.386	0.454
																0.1	0.1		6552.33	6045.89	1264.44	1850.78	4064.44	5437.78	5417	4566.11		8.88167	-41.742	0.668	8.8765	-34.172	0.454
																0.1	0.1		6741.89	6080.67	1483.67	1982.89	3968.67	5225.22	5318.89	4348.22		8.892	-41.162	0.658	8.88683	-34	0.46
																0.1	0.1		6749.89	6058	1528.33	2164.11	4010.44	5222	5438	4506.44		8.9025	-40.984	0.648	8.89717	-33.996	0.448
																0.1	0.1		6940.11	6277.33	1274.22	1846	3924	5082.33	5628.56	4520.22		8.91283	-40.538	0.622	8.90767	-33.794	0.446
																0.1	0.1		7178.44	6440.11	1442	1964.56	3946.44	5194.56	5580	4772.22		8.92333	-40.102	0.62	8.918	-33.714	0.438
																0.1	0.1		7364.67	6616.44	1779.89	2153.67	3733.33	5177	5949.67	4593.89		8.93367	-39.71	0.592	8.9285	-33.64	0.438
																0.1	0.1		7651.44	6890.67	1563	2069.89	3944	5127	6544.78	5277.89		8.94417	-39.436	0.596	8.93883	-33.546	0.426
																0.1	0.1		7203.78	6838.44	1589.22	2176.11	3856.89	4988.78	6608.11	6244.78		8.95617	-38.82	0.592	8.951	-33.33	0.432
																0.1	0.1		7104.44	6912.78	1426.22	1977	3966.56	5074.78	6210.11	6812		8.9665	-38.442	0.562	8.96133	-33.268	0.422
																0.1	0.1		7053.78	7002.78	1538.67	2172.22	4359.22	5086.67	5651.89	5466		8.977	-38.116	0.554	8.97183	-33.208	0.416
																0.1	0.1		7003	6555.67	1935.33	2294.67	4014	5066.78	5526	4673.11		8.98733	-37.64	0.552	8.98217	-33.216	0.406
																0.1	0.1		6911	6265.67	1549.78	2221.44	3872.44	5177.89	5606.44	4582.33		8.99783	-37.528	0.542	8.99267	-33.028	0.4
																0.1	0.1		7011.33	6284.89	1444.22	2254.11	3981.44	5421	6067.89	5084.89		9.00817	-37.044	0.522	9.003	-33.014	0.402
																0.1	0.1		6802.11	6251.89	1302.56	1848.67	4086.78	5308.67	6504.56	6072.33		9.022	-36.696	0.51	9.01667	-32.912	0.408
																0.1	0.1		6946.22	6192.67	1340.11	1809.78	4245.44	5452	6410.56	6203.67		9.03233	-36.306	0.492	9.027	-32.816	0.412
																0.1	0.1		7154.11	6356	1389.44	1878.89	4067.11	5380.44	5993.78	5738.78		9.04283	-36.012	0.492	9.03767	-32.596	0.416
																0.1	0.1		7201.78	6396.56	1729	2351.78	4058.67	5393	5961.78	5001.78		9.05333	-35.598	0.478	9.04817	-32.506	0.408
																0.1	0.1		6918.89	6541.89	1670.78	2616.22	4029.44	5294.89	5928.22	5281.67		9.0655	-35.31	0.47	9.06033	-32.492	0.402
																0.1	0.1		6782.56	6271.67	1386.44	2110	4383.44	5470.11	5904	5904.67		9.076	-35.036	0.468	9.07067	-32.482	0.404
																0.1	0.1		7012	6039.44	1346.22	1964.33	3999.56	5278.44	5767.44	5579		9.0865	-34.858	0.448	9.08133	-32.366	0.406
																0.1	0.1		7372.56	6416.33	1681.22	1887.67	4480.22	5184	6041.44	5161		9.097	-34.748	0.448	9.09183	-32.64	0.406
																0.1	0.1		7479.11	6767.56	1562.67	2003.22	4078.78	5194.11	5958.67	5300.11		9.1075	-34.332	0.448	9.10217	-32.352	0.396
																0.1	0.1		7213.78	6631	1261.11	1949.56	3948	5216.67	5575.11	4886.67		9.11783	-34.24	0.434	9.11267	-32.378	0.402
																0.1	0.1		6998.22	6504.11	1285.33	1819.33	4126.33	5287.56	5316.89	4362.22		9.12833	-33.904	0.434	9.12317	-32.28	0.392
																0.1	0.1		6712	6405.78	1196.56	1848	3740.78	5246	5385.22	4288.22		9.13867	-33.856	0.416	9.1335	-32.088	0.39
																0.1	0.1		6464.67	6090.33	1210.67	1830.56	3796.33	5190.22	5628.44	4609.22		9.14917	-33.632	0.412	9.144	-32.256	0.388
																0.1	0.1		6513.22	6050.33	1227.44	1968.56	4026.22	5285.44	5559.22	4613.33		9.15967	-33.484	0.416	9.1545	-32.31	0.39
																0.1	0.1		6765.44	6257.11	1299.56	1949.22	3993.78	5377.22	5420	4443		9.17033	-33.31	0.412	9.16517	-32.168	0.394
																0.1	0.1		6760.56	6431	1394.56	1896.89	4069.22	5337.89	5792.33	4658.67		9.18083	-33.178	0.406	9.17567	-32.296	0.384
																0.1	0.1		6569.89	6349.22	1735.67	2184.67	4188.56	5374.89	6211.67	5321.22		9.19317	-32.998	0.402	9.18767	-32.126	0.392
																0.1	0.1		6543.44	6121.33	1765.11	2342.67	4097.67	5329.67	6130.89	5419.67		9.2035	-32.896	0.398	9.19833	-32.252	0.402
																0.1	0.1		6689.56	6106.44	1724.44	2694.33	3751.33	5261.11	5942.89	5105.44		9.214	-32.88	0.392	9.20883	-32.154	0.392
																0.1	0.1		6785.22	6440.89	1272.89	2275.67	4111.11	5217.78	6086	5148.22		9.2245	-32.776	0.39	9.21917	-32.04	0.4
																0.1	0.1		6876.22	6502.11	1311.67	1931.22	4152.33	5277	6013.11	5835.56		9.23517	-32.7	0.392	9.22983	-32.024	0.4
																0.1	0.1		6762.89	6617	1325	2149.56	4204.67	5312.11	6146.44	5744.78		9.24567	-32.332	0.39	9.2405	-31.94	0.382
																0.1	0.1		6731.44	6520.89	1284.44	2022.67	4291.78	5224.78	6045.67	5811.89		9.25617	-32.532	0.388	9.25083	-31.798	0.382
																0.1	0.1		6699	6320.89	1327.89	2021	3929.11	5187.33	6134.33	5630.44		9.26983	-32.338	0.384	9.2645	-31.912	0.378
																0.1	0.1		6609.44	6353.78	1384.89	2098.56	4050.33	5164.33	5966	5839.44		9.28033	-32.242	0.374	9.275	-31.62	0.394
																0.1	0.1		6401.89	6225	1238	2000.56	4035.78	5141.22	5898	6181.67		9.29067	-32.094	0.376	9.2855	-31.832	0.388
																0.1	0.1		6396.11	6213.22	1198.67	1860	4041.67	5188.44	5469.56	5436.67		9.30117	-32.132	0.378	9.296	-31.816	0.396
																0.1	0.1		6256.67	6231.78	1133	1904.67	3897.78	5327.56	5431.22	4392.44		9.3115	-32.052	0.372	9.30633	-31.808	0.382
																0.1	0.1		6170.44	6055	1320.78	1957.89	4020.33	5372.89	5800	4799.89		9.32183	-32.14	0.366	9.31667	-31.74	0.392
																0.1	0.1		6366.78	6077.22	1277.56	1943.11	4034.33	5352	5795.56	5206.33		9.33233	-31.974	0.368	9.327	-31.582	0.382
																0.1	0.1		6329.67	6232.33	1149.89	1676	3967.78	5273.33	5772.22	5103.11		9.34267	-31.998	0.364	9.3375	-31.812	0.388
																0.1	0.1		6268.67	5986.89	1162	1745.22	4115	5239.33	5783.22	5258		9.353	-31.898	0.366	9.34783	-31.734	0.39
																0.1	0.1		6253.78	5919.67	1617.22	1989.89	3850.56	5203.11	5728	5146.89		9.36333	-31.844	0.366	9.35817	-31.782	0.396
																0.1	0.1		6431.89	5983.11	1778.89	2149.78	3962.33	5228.22	5635.67	4937.56		9.37567	-31.858	0.374	9.37033	-31.8	0.394
																0.1	0.1		6450.11	6135.56	1880.44	2140	3914.22	5207.11	5428.22	5000.89		9.38617	-32.102	0.368	9.38083	-31.676	0.386
																0.1	0.1		6396.11	6300.44	1438.78	1907.44	3969	5267.44	5309	5114.44		9.3965	-31.804	0.348	9.39133	-31.816	0.38
																0.1	0.1		6350.78	6089.22	1616.22	2165.56	4013	5315.33	5255.67	4784.67		9.407	-31.774	0.354	9.40167	-31.804	0.384
																0.1	0.1		6535.56	6295.67	1657.22	2278.78	4202	5294.22	5429.56	4464.78		9.41733	-31.758	0.354	9.41217	-31.824	0.376
																0.1	0.1		6592.22	6225.22	1623	2327.22	3906.33	5290.67	5380	4415		9.428	-31.778	0.362	9.42267	-31.772	0.384
																0.1	0.1		6741.11	6200.44	1656.89	2142.11	4051.56	5297.56	5614	4234		9.4385	-31.906	0.354	9.43317	-31.82	0.374
																0.1	0.1		6848.33	6397.56	1549.56	2089.78	4063.44	5355.33	5641.22	4644.89		9.44883	-31.772	0.356	9.44367	-31.772	0.388
																0.1	0.1		6641.44	6334.78	1576.78	2088.67	3936.44	5842.33	5598.11	5328.78		9.45933	-31.694	0.36	9.45417	-31.8	0.38
																0.1	0.1		6356.11	6154.33	1693.11	2489	4096.67	6010.89	5818.78	4612.11		9.47017	-31.666	0.352	9.4645	-31.73	0.382
																0.1	0.1		6129.89	5946.44	1663.33	2588.22	4407.78	5506.67	6104.33	4804.56		9.48133	-31.54	0.354	9.4755	-31.798	0.378
																0.1	0.1		5988	5601.33	1590.89	2277.11	4220.89	5369.22	5944.89	5294.22		9.49183	-31.728	0.348	9.4865	-31.804	0.38
																0.1	0.1		6001.11	5693.22	1548.44	2089.78	4002.22	5329.33	5236.56	5740.67		9.50267	-31.498	0.35	9.4975	-31.726	0.38
																0.1	0.1		7675.89	6626.22	1440.78	2014	4016.67	5321	4954.78	4633		9.5135	-31.592	0.354	9.50783	-31.86	0.378
																0.1	0.1		7482.56	6700	1360.33	2082.78	3999.11	5312.89	5363.44	4372.11		9.52383	-31.632	0.356	9.51867	-31.88	0.376
																0.1	0.1		7181.11	6458.78	1422.78	2087.22	3661.56	5358.89	5626.33	4666.78		9.53433	-31.824	0.35	9.529	-31.82	0.374
																0.1	0.1		7296.56	6357.78	1434.78	2128.11	3424.67	5374.78	5161.78	5066.44		9.54483	-31.614	0.348	9.5395	-31.802	0.37
																0.1	0.1		7295.22	6272.33	1216	1975.67	3419.89	5271	5232.89	4797.11		9.5555	-31.792	0.356	9.55	-31.83	0.382
																0.1	0.1		7186.56	6347.33	1298.67	1905.44	3757.11	5428.44	5246.56	4506.44		9.566	-31.602	0.356	9.56067	-31.866	0.376
																0.1	0.1		6881	6351.78	1504.78	2119.44	3903.44	5378.33	5034.44	4885.56		9.57633	-31.5	0.356	9.57117	-31.778	0.378
																0.1	0.1		6780.22	6153.11	1318.67	1951.22	4135	5243	4949.11	5192		9.58683	-31.606	0.348	9.58167	-31.798	0.374
																0.1	0.1		6758	6087.44	1524.44	1990.89	4075.89	5403.78	4844.78	4729.22		9.59733	-31.444	0.352	9.59217	-31.794	0.382
																0.1	0.1		6835.56	6342.11	1488.11	2194.56	4050.78	5559.89	4751.33	4022.22		9.60783	-31.514	0.346	9.6025	-31.928	0.38
																0.1	0.1		6854.33	6396.11	1308.44	1927.22	3937.11	5295.33	4789.11	4280.11		9.61817	-31.504	0.35	9.613	-31.892	0.372
																0.1	0.1		6775.56	6269.89	1485.67	2073.11	4124.11	5518	4818.89	4235.33		9.62867	-31.496	0.358	9.62333	-31.812	0.376
																0.1	0.1		6817.44	6403.33	1394.67	1872.56	3895.67	5590.78	4937.44	4292.33		9.63917	-31.582	0.358	9.63383	-31.816	0.368
																0.1	0.1		6987.33	6484.44	1440.11	2006	3845.44	5413.22	5007.22	4657.33		9.64967	-31.566	0.354	9.64433	-31.824	0.376
																0.1	0.1		6832.11	6467.56	1544.89	1959.33	3778.89	5258.56	5200.67	4867.78		9.66	-31.334	0.35	9.65483	-31.984	0.376
																0.1	0.1		6620.78	6249.44	1397.11	2040.78	3799.67	5325.89	5238.56	4813.11		9.6705	-31.52	0.348	9.66533	-31.808	0.37
																0.1	0.1		6652.22	6083.44	1414.22	2008.78	3619.67	5224.89	5259.56	4994.44		9.681	-31.39	0.348	9.67567	-31.796	0.376
																0.1	0.1		6772.44	5998.22	1267.67	1852	3728.11	5319	5467.22	5180.67		9.69133	-31.46	0.356	9.68617	-31.76	0.37
																0.1	0.1		6764.44	5903.44	1439.22	1903.78	3573.56	5366	5593.56	4676.22		9.70183	-31.342	0.348	9.69667	-31.764	0.368
																0.1	0.1		6924.89	5981.67	1530.89	1973.67	3630.89	5279.22	5917.33	4688.44		9.71233	-31.446	0.352	9.707	-31.832	0.374
																0.1	0.1		7183.33	6499.67	1899.78	2397.22	3888.44	5079.78	5678.78	5837		9.72267	-31.502	0.348	9.7175	-31.75	0.374
																0.1	0.1		7719.33	6866.78	1742.56	2692.78	3821.22	5089.22	5948.56	5618		9.73317	-31.346	0.348	9.72783	-31.786	0.382
																0.1	0.1		7867.56	7075.44	1774.78	2256	3713.67	5052.56	6201.11	4320.78		9.7435	-31.406	0.348	9.73833	-31.95	0.368
																0.1	0.1		7402.67	7130	1450.78	2038.11	3897.22	5147.89	5221.11	5286.56		9.754	-31.434	0.348	9.74883	-31.828	0.36
																0.1	0.1		7486.56	7304.22	1320.78	1983	4233.33	5086.22	5654.33	5172.11		9.7645	-31.354	0.35	9.75917	-31.784	0.378
																0.1	0.1		7515.78	7451.11	1501.33	1921.22	3972.11	5020.22	5499.78	4519.33		9.77483	-31.352	0.354	9.76967	-31.842	0.374
																0.1	0.1		7146.33	6659.33	1501	1922.33	4243.67	5129.78	5266	4360.11		9.78533	-31.39	0.35	9.78017	-31.59	0.364
																0.1	0.1		7209.33	6308.67	1213.67	1954.11	4086.78	5325.11	5319.22	4549.11		9.79583	-31.276	0.346	9.7905	-31.658	0.372
																0.1	0.1		7202.44	6523.78	1258.89	1955.89	4056.89	5066.78	5638.44	4744.44		9.80617	-31.29	0.344	9.801	-31.928	0.378
																0.1	0.1		6933.67	6527.11	1181.11	1924	4054	5030.11	5608.89	5007.78		9.81667	-31.352	0.344	9.81133	-31.7	0.382
																0.1	0.1		6871.89	6424.11	1318.33	1917.44	4102.44	5139.33	5756.44	4991		9.82717	-31.274	0.342	9.822	-31.75	0.368
																0.1	0.1		6851.56	6150.33	1340.22	1934.56	3903.78	5151.89	6302.67	5226.67		9.83767	-31.288	0.35	9.83233	-31.702	0.358
																0.1	0.1		6895.44	6189.67	1391.56	1882.22	4016.78	5033.11	6739.11	5362.56		9.848	-31.4	0.348	9.84283	-31.638	0.378
																0.1	0.1		6947.89	6364.22	1721.67	2206.56	4354.67	5106.78	6202.44	5857.44		9.8585	-31.348	0.346	9.85333	-31.852	0.356
																0.1	0.1		6710.44	6232	1583.22	2246.67	4212.22	5203.44	5546.56	5482.56		9.869	-31.318	0.354	9.86383	-31.658	0.374
																0.1	0.1		6914.78	6120.44	1608.44	2611.78	3873.44	5103.22	5446.67	4626.78		9.8795	-31.318	0.346	9.87417	-31.446	0.374
																0.1	0.1		7393.78	6531.56	1209.44	2316.78	3876.67	5368.56	5579.11	4680.89		9.88983	-31.186	0.352	9.88467	-31.534	0.382
																0.1	0.1		7321.33	7010.78	1219.78	1909.22	4080.11	6570.78	6080.67	5026.67		9.90033	-31.402	0.342	9.895	-31.652	0.368
																0.1	0.1		7175.56	6747.22	1244.56	1866.56	4242.33	6125.89	6140.89	5527.33		9.91067	-31.272	0.334	9.9055	-31.51	0.37
																0.1	0.1		7177.67	6739.89	1175.78	1898.22	4284.44	5471.67	6119.22	6269		9.92117	-31.286	0.346	9.916	-31.54	0.37
																0.1	0.1		6677.22	6644	1207.22	1759.67	4130.44	5336.78	5797.22	5356.44		9.93167	-31.33	0.348	9.9265	-31.542	0.378
																0.1	0.1		6572.44	6318	1618	2008.67	3944.44	5399.67	5749.78	4579.22		9.94217	-31.392	0.356	9.93683	-31.56	0.368
																0.1	0.1		6525.44	6099	1506	2253.33	4126	5205.33	6174.78	4789		9.9525	-31.268	0.344	9.94733	-31.352	0.376
																0.1	0.1		6667.78	6267.67	1617.89	2015.78	4143.22	5178.33	6427.89	6024.67		9.96283	-31.222	0.338	9.95767	-31.51	0.378
																0.1	0.1		6905	6530.89	1545.56	2080.89	4078.22	5267.44	5933.11	5889.22		9.97333	-31.216	0.336	9.96817	-31.36	0.37
																0.1	0.1		6553.56	6484.11	1493.78	2011	4337.67	5148.33	5890.67	5090.11		9.98383	-31.242	0.346	9.97867	-31.42	0.378
																0.1	0.1		6545.44	6249	1393.22	1914.56	4211.33	5163.11	5745.11	5192.33		9.99417	-31.002	0.348	9.989	-31.472	0.356
																0.1	0.1		6839.89	6113.44	1397.22	1989.44	4399.89	5168	5350.56	5059.78		10.0045	-31.174	0.33	9.99933	-31.318	0.368
																0.1	0.1		6833	6441.89	1451.44	2102.33	4556.78	5158.33	5376.44	4669.56		10.015	-31.304	0.344	10.0098	-31.384	0.374
																0.1	0.1		6857	6507.22	1337.78	1869.44	4183.22	5179.22	5555.67	4554.11		10.0255	-31.348	0.338	10.0202	-31.472	0.382
																0.1	0.1		6975.89	6770.33	1435.22	1815.56	4105.22	5208	5544.78	4627.78		10.036	-31.272	0.34	10.0307	-31.338	0.372
																0.1	0.1		7019.56	6759.78	1636.11	2065.89	3969.22	5268.67	5468.33	4596.89		10.0463	-31.116	0.342	10.041	-31.374	0.382
																0.1	0.1		6693.44	6688.56	1555.33	2122.67	3924.22	5268.56	5602.44	5008.56		10.0568	-31.206	0.328	10.0515	-31.334	0.378
																0.1	0.1		6578.22	6307.56	1740.33	2203.89	4020.67	5283.22	6076.22	5258.78		10.0673	-31.154	0.334	10.062	-31.354	0.374
																0.1	0.1		6519.89	6230.67	1986.44	2623.67	4081.22	5301.44	6067.67	5181.89		10.0777	-31.336	0.334	10.0725	-31.326	0.368
																0.1	0.1		6389.56	6283.22	1845.44	2916.89	4144.89	5269.33	6181.33	5757.22		10.0882	-31.256	0.346	10.083	-31.382	0.366
																0.1	0.1		6260.22	6315.78	1714.67	2223.89	3782	5280.67	6157.22	5351.11		10.0987	-31.268	0.346	10.0933	-31.312	0.37
																0.1	0.1		6283.44	6238	1704.56	2079.33	3894.56	5177.11	6316.89	5509.11		10.1092	-31.348	0.344	10.1038	-31.452	0.372
																0.1	0.1		6515.78	6296.44	1843.78	2280.89	3916.56	5217.89	6525.67	5695.78		10.1195	-31.398	0.342	10.1143	-31.286	0.372
																0.1	0.1		6297.89	6352.22	1756	2457.78	3894.78	5226.44	6383.44	5837.67		10.1298	-31.256	0.342	10.1247	-31.428	0.372
																0.1	0.1		6306.22	6153.56	1728.89	2367.44	4430.44	5242.33	6367.33	5776.89		10.1403	-31.362	0.348	10.1352	-31.316	0.374
																0.1	0.1		6378.56	6166.89	1668.33	2212.44	3925.22	5169	6387.22	5641.44		10.1508	-31.322	0.342	10.1455	-31.31	0.374
																0.1	0.1		6363.89	6122.11	1515.22	2002.11	3934.22	5198	6441	5698.22		10.1612	-31.184	0.348	10.156	-31.348	0.386
																0.1	0.1		6533.89	6160.67	1708.44	2064.67	3996.78	5144.22	6045.67	5791.11		10.1715	-31.278	0.344	10.1663	-31.264	0.372
																0.1	0.1		6455.11	6325.33	1451.33	2067.11	3882.89	5184	5466.11	5664		10.1818	-31.208	0.348	10.1768	-31.378	0.38
																0.1	0.1		6588.89	6310.56	1282.11	1885.44	4176.33	5207.89	5448.44	5155.67		10.1923	-31.204	0.342	10.1872	-31.348	0.37
																0.1	0.1		6599.56	6398	1371.89	1904.89	4173.44	5320.56	5568	5278.78		10.2027	-31.324	0.338	10.1975	-31.234	0.38
																0.1	0.1		6711.78	6262.33	1353.33	2011.11	4019.44	5288.44	5545.67	5442		10.2132	-31.48	0.342	10.2078	-31.24	0.384
																0.1	0.1		6895.33	6206.11	1272.11	1836.22	4085.67	5283.56	5728.11	5588.22		10.2235	-31.262	0.352	10.2182	-31.454	0.368
																0.1	0.1		7282.44	6387.22	1314.89	2008.33	4115.56	5310.78	5592.78	4950		10.234	-31.246	0.348	10.2287	-31.286	0.372
																0.1	0.1		7123.56	6561.67	1255.67	1874.78	3917.44	5136.67	5478	4623.78		10.2443	-31.156	0.346	10.2392	-31.372	0.37
																0.1	0.1		6473.78	6391.11	1642.11	2108.22	3756.11	5314	5489.78	4676.78		10.2547	-31.212	0.34	10.2495	-31.328	0.374
																0.1	0.1		6230.33	5867.33	1586.22	2196.33	3773.67	5328.78	5687.78	5051		10.2652	-31.262	0.342	10.26	-31.288	0.38
																0.1	0.1		6343.89	5880.44	1296.78	1869.11	3983.56	5279.44	5373.89	4625.44		10.2757	-31.182	0.344	10.2703	-31.368	0.382
																0.1	0.1		6363	5961.56	1443.78	1896.44	4129.22	5368.11	5069	4523.78		10.286	-31.234	0.348	10.2808	-31.406	0.376
																0.1	0.1		7393.67	6389.33	1268	1919.78	4152.78	5563.33	5153	4595.44		10.2965	-31.282	0.336	10.2913	-31.398	0.37
																0.1	0.1		7455.67	6583	1320.78	1945.67	4171.44	5368	5208.67	4748.22		10.307	-31.356	0.346	10.3017	-31.204	0.37
																0.1	0.1		7341.89	6550.44	1358.89	1965.33	4180	5340.56	5406.22	4679.11		10.3173	-31.25	0.344	10.3122	-31.238	0.372
																0.1	0.1		7103.56	6317	1400.33	1953.56	4074.44	5384.78	5716.67	4858.22		10.3278	-31.212	0.338	10.3225	-31.148	0.366
																0.1	0.1		7038.11	6262	1362.78	1828.11	4041.78	5767.56	5502.33	5232.78		10.3382	-31.214	0.34	10.333	-31.234	0.364
																0.1	0.1		7145.78	6186.11	1616.11	2007.89	3953.56	6080.11	5417.78	5274.89		10.3487	-31.366	0.338	10.3433	-31.19	0.372
																0.1	0.1		7279.33	6413.22	1784.67	2197.78	3949.78	5697	5764.89	4329.56		10.3592	-31.258	0.34	10.354	-31.35	0.374
																0.1	0.1		6897.33	6367.56	1522.22	1992.67	4197.78	5234.67	5906.89	4809.78		10.3697	-31.212	0.336	10.3643	-31.292	0.386
																0.1	0.1		6618.89	6098	1550.78	2085.78	4056	5371.89	5364.33	5332.78		10.38	-31.318	0.332	10.3748	-31.35	0.376
																0.1	0.1		6638	6094.78	1707.44	2232.89	3984.11	5306.22	5245.22	4818.56		10.3905	-31.27	0.334	10.3852	-31.264	0.374
																0.1	0.1		6746	6222.78	1875.67	2320.67	4209.67	5306.89	5345.56	4862.67		10.401	-31.248	0.342	10.3957	-31.26	0.372
																0.1	0.1		6827	6380.56	1572	2237	3941.11	5583.44	5402	4908.67		10.4113	-31.174	0.338	10.4062	-31.278	0.372
																0.1	0.1		7056.22	6546.78	1350.89	2118	3536.44	5752.78	5318.78	4829.67		10.4217	-31.194	0.338	10.4165	-31.252	0.378
																0.1	0.1		7169.78	6652.56	1290.56	1970.33	3533.56	5508.33	5461.89	4469		10.4322	-31.23	0.346	10.4268	-31.164	0.382
																0.1	0.1		6868.78	6418.67	1203.78	1858.11	3759.11	5464	5889.56	5008.67		10.4427	-31.212	0.34	10.4373	-31.358	0.374
																0.1	0.1		6596.33	6153.22	1344.33	1945.44	4044	5416.67	5759.56	5949.22		10.4528	-31.218	0.338	10.4478	-31.266	0.376
																0.1	0.1		6647.56	6037.22	1226	2163.33	3922.89	5307.56	5192	5925		10.4633	-31.166	0.338	10.4582	-31.336	0.366
																0.1	0.1		6561.78	5994	1006	1856.11	3913.78	5317.22	4794.89	5656.44		10.4738	-31.078	0.332	10.4687	-31.294	0.37
																0.1	0.1		6546.89	5842.33	1097.44	1710.56	4071.78	5530	4878.78	4871.89		10.4842	-31.146	0.342	10.479	-31.258	0.37
																0.1	0.1		6889.11	6178.89	1319.33	1838.89	4058.56	5341	4938.78	4577.78		10.4945	-31.072	0.34	10.4893	-31.232	0.368
																0.1	0.1		7413.89	6514.67	1441.67	2134.22	4096.44	5363	5160.78	4464.22		10.505	-31.34	0.344	10.4997	-31.242	0.372
																0.1	0.1		7746.89	6748.67	1437.67	2190.33	3745.56	5456.11	5519.44	4947		10.5155	-31.238	0.344	10.5102	-31.222	0.374
																0.1	0.1		7788.89	6872.33	1287.22	1968.11	4081.44	5252.67	5699.11	5118		10.5258	-31.154	0.334	10.5207	-31.384	0.38
																0.1	0.1		7453.33	6874	1359.11	1978.44	4048	5217.89	5612.89	5812		10.5363	-31.284	0.334	10.5312	-31.202	0.374
																0.1	0.1		7816.22	7044.44	1312.56	2049	4073.33	5178.22	5559.44	5492.44		10.5467	-31.098	0.338	10.5415	-31.346	0.37
																0.1	0.1		7818	7011.67	1247.67	1959.78	4115.56	5262	5553.44	4949.33		10.5572	-31.136	0.34	10.5518	-31.248	0.374
																0.1	0.1		7317.78	6543.11	1341.22	1946.11	3877.33	5520.44	5459.89	4926.78		10.5675	-31.112	0.328	10.5623	-31.238	0.378
																0.1	0.1		7333.67	6587.33	1589.44	2179	3640.56	5349.33	5749.89	4884.11		10.578	-31.082	0.328	10.5727	-31.332	0.368
																0.1	0.1		6958.11	6478.33	1370.89	2173.11	3651.11	5128.56	6118.67	4537.89		10.5883	-31.154	0.328	10.5832	-31.21	0.386
																0.1	0.1		7107.56	6100.44	1301.89	1916.78	3711.44	5113.22	5560.78	5677		10.5988	-31.166	0.342	10.5935	-31.396	0.364
																0.1	0.1		6854.11	6318	1401	1941.89	3483.44	5172	4990.67	5576.56		10.6092	-31.11	0.332	10.604	-31.312	0.372
																0.1	0.1		6634	6151.78	1362.67	1982.33	3812.67	5160.44	5890.56	4744.11		10.6197	-31.202	0.332	10.6143	-31.272	0.366
																0.1	0.1		6603.22	6104.44	1370.89	2023.44	3619.56	5321.56	5214.56	5118.89		10.63	-31.144	0.336	10.6248	-31.16	0.374
																0.1	0.1		6813.33	6107.33	1409.22	1845.11	3965.22	5018.78	5744	4967.22		10.6405	-30.998	0.33	10.6352	-31.252	0.372
																0.1	0.1		6764.33	6205.44	1479.78	1941.33	3896.11	5047.22	5442.78	4710.78		10.651	-31.138	0.336	10.6457	-31.122	0.37
																0.1	0.1		6906.33	6201.89	1685.67	2119.22	4099.44	5090.22	5457.22	4622.33		10.6615	-31.088	0.332	10.6562	-30.972	0.366
																0.1	0.1		7405.22	6570.67	1576.89	2089.11	3944	5109.67	5490	4626.78		10.6718	-31.128	0.332	10.6667	-31.044	0.366
																0.1	0.1		7434.44	6954.22	1292	1815.67	3952.78	5069	5658.89	4600.78		10.6823	-31.108	0.336	10.677	-31.264	0.366
																0.1	0.1		7428.78	6974	1359	1955.22	3959.89	5159.67	5842.67	4783.78		10.6928	-31.024	0.332	10.6875	-31.116	0.372
																0.1	0.1		7213.33	6943	1501.44	2079.44	4086.11	5163.44	5814.33	5219		10.7033	-31.034	0.35	10.698	-31.056	0.376
																0.1	0.1		7124.56	6704.67	1645.89	2133.89	4108.11	5228.89	5956.44	5335.67		10.7137	-31.08	0.318	10.7085	-31.11	0.368
																0.1	0.1		6948.44	6523.44	1463.44	1950.67	4141.67	5130	6275.56	5342.67		10.724	-31.082	0.338	10.7188	-30.968	0.37
																0.1	0.1		6895.67	6414.67	1625.56	2217.22	4225.11	5064.56	6206.67	5423.89		10.7343	-30.946	0.33	10.7292	-31.028	0.368
																0.1	0.1		7056.44	6514.78	1855.67	2604.22	3986	5040.56	5646.78	4780.22		10.7448	-31.158	0.338	10.7397	-31.054	0.368
																0.1	0.1		7151.56	6898.89	1844.33	2570.33	3826.33	5052	5452	4734		10.7553	-31.076	0.324	10.75	-31.176	0.372
																0.1	0.1		6783.44	6786.11	1590.44	2072.22	3940	5329.44	5623.89	4778.89		10.7657	-31.158	0.33	10.7605	-31.036	0.366
																0.1	0.1		6759.22	6261.11	2037.33	2635.33	4466	5952.56	5785	5082.67		10.7762	-31.002	0.336	10.7708	-30.886	0.366
																0.1	0.1		6930.67	6216.33	2154.67	3241.11	4464.44	5894.56	6369.67	5171.78		10.7865	-31.036	0.332	10.7813	-31.178	0.38
																0.1	0.1		6757.33	6429.67	1840.11	2658	4232.78	5357.89	6181.33	5501.56		10.797	-31.132	0.336	10.7917	-31.258	0.366
																0.1	0.1		6787.11	6334.56	1549	2169.33	4304.44	5256.89	5670.78	4806.44		10.8075	-31.136	0.332	10.8022	-31.162	0.366
																0.1	0.1		6882.11	6648.56	1338.44	1995.67	3851.44	5165.11	5631.67	4804		10.818	-31.282	0.332	10.8127	-31.118	0.378
																0.1	0.1		6981	6609.78	1616.22	2156.44	3806.11	5194.78	6156.56	5288.78		10.8285	-31.03	0.348	10.8232	-30.946	0.374
																0.1	0.1		6985.22	6633.22	1202.67	1828.44	3952	5226.78	6605	6069.44		10.8388	-31.108	0.328	10.8337	-31.014	0.376
																0.1	0.1		6888.22	6548.78	1153.22	1743.11	4435.89	5226.22	5951.78	5829		10.8492	-31.094	0.332	10.844	-31.022	0.372
																0.1	0.1		6809.22	6673.44	1221.22	1723.56	4443.56	5246.44	5854.33	4688		10.8597	-31.054	0.328	10.8545	-31.032	0.37
																0.1	0.1		6684.89	6530.56	1281.33	1818.11	4343.89	5277.67	5736.56	4759.56		10.8702	-30.966	0.322	10.8648	-31.054	0.37
																0.1	0.1		6755.22	6486.56	1406.11	1942.44	4474.44	5102.89	5459.78	4737.67		10.8807	-31.094	0.338	10.8753	-31.304	0.378
																0.1	0.1		6770.56	6553.22	1335.89	2017.22	4510.44	5152	5481.44	4821.44		10.891	-31.024	0.34	10.8858	-31.266	0.376
																0.1	0.1		6775.44	6509.56	1312.33	1839.89	4444	5175.89	5452.33	4533.11		10.9015	-31.138	0.34	10.8962	-31.406	0.366
																0.1	0.1		6627.22	6474.33	1563	2110.11	4456.56	5058.78	5393.22	4596.11		10.9118	-31.142	0.334	10.9067	-31.112	0.376
																0.1	0.1		6629.78	6399	1502.33	2300.44	4558.44	5074.67	5600.89	4999.33		10.9223	-31.086	0.334	10.9172	-31.296	0.378
																0.1	0.1		6746	6449.44	1296.89	1889.89	4129.44	5016.11	5758.11	4737.22		10.9327	-31.068	0.34	10.9275	-31.172	0.376
																0.1	0.1		6741.11	6377.78	1343.56	1990.78	3951.67	5162	5884.56	4354.67		10.9432	-31.122	0.34	10.9378	-31.326	0.374
																0.1	0.1		6827.44	6361.56	1334.56	2183.56	4144.22	5150.56	6232.56	4986.33		10.9535	-31.19	0.342	10.9483	-31.232	0.372
																0.1	0.1		6729.56	6501.78	1238	1926.89	3778.67	5345.56	6273.22	5386.67		10.964	-31.082	0.326	10.9588	-31.162	0.364
																0.1	0.1		6834.56	6570.78	1310.78	1864.33	3575	5341.33	6239	4557		10.9743	-31.138	0.334	10.9692	-31.31	0.36
																0.1	0.1		6629.56	6577.56	1403.44	2038.67	3779	5264.44	6392.78	4724.56		10.9848	-31.106	0.344	10.9797	-31.172	0.368
																0.1	0.1		6801.44	6287.44	1309.78	1822.67	3735.33	5218.22	6487.78	5378.44		10.9952	-31.066	0.346	10.99	-31.086	0.376
																0.1	0.1		6906.22	6334.11	1355.78	1933.89	4090.89	5389.33	6407.22	5350.44		11.0055	-30.994	0.334	11.0003	-31.214	0.376
																0.1	0.1		7092.11	6339.78	1387.67	1869.11	4443.22	5377	6226.11	5219.56		11.0158	-31.146	0.342	11.0107	-31.212	0.366
																0.1	0.1		7067.67	6518.89	1487.78	1927.56	3945	5226.89	6367.56	5310.56		11.0263	-31.1	0.34	11.0212	-31.374	0.37
																0.1	0.1		6481.22	6593.33	1348.56	1999	3984.67	5183.56	6399.78	6113.89		11.0367	-31.014	0.338	11.0315	-31.128	0.372
																0.1	0.1		6247.89	5941.67	1339.56	1831	3896.33	5208.22	6318.33	5329.89		11.0472	-31.076	0.342	11.0418	-31.188	0.372
																0.1	0.1		6845.89	5768.22	1639.67	1998.33	3719.78	5291.44	5857.56	5007.89		11.0575	-31.214	0.332	11.0523	-31.422	0.384
																0.1	0.1		6856.67	6183.33	1751.56	2185.56	3933.78	5232.11	5862.56	5152.78		11.0678	-31.192	0.332	11.0627	-31.35	0.372
																0.1	0.1		7118.67	6216.56	1520.67	2167.33	4096.89	5342.44	5902.22	5012.67		11.0783	-31.178	0.346	11.073	-31.348	0.368
																0.1	0.1		7305.11	6466.22	1161.67	1923.78	4139.33	5470.78	5844.44	4952.89		11.0888	-31.26	0.352	11.0835	-31.372	0.376
																0.1	0.1		7299.33	6402.33	1057.78	1750.22	4005.44	5447.67	5583.89	5033.22		11.0992	-31.238	0.336	11.094	-31.454	0.364
																0.1	0.1		7296.22	6538.33	1267.44	1861.78	4212.56	5375.22	5472.33	5109.56		11.1097	-31.316	0.344	11.1043	-31.636	0.37
																0.1	0.1		7332.33	6588.78	1317.67	2232.89	3942	5459.44	5575.22	5469.11		11.12	-31.048	0.334	11.1148	-31.452	0.378
																0.1	0.1		7085.11	6377.78	1115.89	1969.67	3907.67	5246.78	5700	5382.22		11.1305	-31.182	0.34	11.1253	-31.376	0.376
																0.1	0.1		7003.22	6215	1177.44	1775.78	4063.11	5354.89	5356.56	5205.22		11.141	-31.254	0.334	11.1357	-31.358	0.372
																0.1	0.1		6946.56	6294.56	1359.78	1979.22	4184.11	5376.22	5147.56	4649.89		11.1513	-31.126	0.342	11.1462	-31.466	0.366
																0.1	0.1		6575.33	6211.89	1822	2413.89	4198.22	5391.56	5146.22	4642.11		11.1618	-31.17	0.346	11.1565	-31.49	0.37
																0.1	0.1		6726.78	6329.89	1419.56	2326.44	3864.56	5496.22	5280.33	4552.44		11.1722	-31.174	0.34	11.167	-31.522	0.38
																0.1	0.1		7020.22	6375.56	1269	2026.67	3816.78	5408.33	5342.33	4852.89		11.1827	-31.106	0.34	11.1775	-31.5	0.366
																0.1	0.1		7154.89	6654.67	1393.67	2032.78	4020	5265.22	5517.56	4741.11		11.1932	-31.148	0.35	11.1878	-31.428	0.362
																0.1	0.1		7308.33	6688.78	1293.67	1976.22	4141.56	5432.44	5836.22	5019.22		11.2035	-31.198	0.34	11.1983	-31.47	0.364
																0.1	0.1		6915.44	6341	1496	2130	4047.44	5621.89	5734	5331.22		11.214	-31.168	0.35	11.2088	-31.476	0.354
																0.1	0.1		6763.11	6169.11	1584.56	2331.78	3880.33	5723	5189.11	5207.22		11.2245	-31.106	0.348	11.2192	-31.49	0.358
																0.1	0.1		6802.67	6185.22	1559.22	2252.11	3814.67	5521	5372.56	4555.11		11.2348	-31.152	0.338	11.2297	-31.426	0.372
																0.1	0.1		6773.67	6114.22	1596.78	2277.67	4325.56	5317.22	5663.67	4721		11.2453	-31.122	0.35	11.2402	-31.49	0.37
																0.1	0.1		6512.89	5947.56	1575.11	2245.11	4503.33	5231.33	5497.67	4975.44		11.2557	-31.078	0.338	11.2505	-31.476	0.368
																0.1	0.1		6811.89	5999.33	1666.78	2162.67	4345.89	5286.67	5454.67	4872.44		11.2662	-31.088	0.348	11.2608	-31.4	0.364
																0.1	0.1		6949.67	6319.11	1737.78	2309.33	4388	5347.44	5493.67	4836.56		11.2765	-31.174	0.34	11.2713	-31.656	0.366
																0.1	0.1		6942.44	6250.67	1708.89	2568.78	3792.89	5491.11	5445.33	4599.44		11.287	-31.136	0.338	11.2817	-31.502	0.37
																0.1	0.1		7325.67	6476.44	1526.78	1997.89	3498.67	5623.89	5397.11	5701.78		11.2973	-31.218	0.332	11.2922	-31.314	0.358
																0.1	0.1		7543.78	6720.11	1626.67	2034.33	3787.44	5270.56	6026.89	5649		11.3078	-31.006	0.346	11.3025	-31.382	0.372
																0.1	0.1		7309.67	6820.89	1703.44	2380.78	3776.44	5293.44	6387.56	6686.67		11.3182	-31.14	0.336	11.313	-31.434	0.372
																0.1	0.1		7306.67	6723.44	1888.56	2740.22	4073.33	5316.67	6059.56	6113.11		11.3285	-30.918	0.336	11.3233	-31.342	0.372
																0.1	0.1		7013.67	6509.67	1547.33	2124.22	3825.89	5216.11	5711.89	5280.67		11.339	-31.128	0.342	11.3337	-31.49	0.374
																0.1	0.1		7156.56	6374.11	1505.89	1998.56	3899.67	5121	5211.89	5329.89		11.3493	-31.092	0.33	11.3442	-31.436	0.372
																0.1	0.1		7412.22	6592	1561.89	2025.89	3943.67	5132.78	5004	4654.89		11.3598	-30.982	0.34	11.3545	-31.552	0.374
																0.1	0.1		6955.11	6640.22	1502.56	2127	4136.67	5178.11	5111	4373.89		11.3702	-30.952	0.344	11.365	-31.362	0.368
																0.1	0.1		6664.78	6208.33	1529.89	2225.11	3893	5393.22	5291.22	4485.89		11.3808	-31.014	0.348	11.3755	-31.348	0.368
																0.1	0.1		6853.33	6079.44	1875.44	3048.89	3710.67	5239.56	5482.56	4462.67		11.3912	-31.128	0.338	11.3858	-31.446	0.364
																0.1	0.1		6565.78	6024.44	1840.56	2689.22	3961.78	5107.56	5761.22	4333.11		11.4017	-31.166	0.338	11.3963	-31.438	0.384
																0.1	0.1		6553.33	6060.89	1980.22	2630.11	3997.89	5204.22	5418	4711		11.4122	-31.12	0.342	11.4068	-31.338	0.372
																0.1	0.1		6753.56	6120.44	1842.67	2421.22	4190.44	5287.56	5437.78	5261.22		11.4225	-31.034	0.344	11.4173	-31.294	0.376
																0.1	0.1		6750.78	6167.67	2122.89	2587.11	3951.56	5242.89	5345.56	5694.33		11.4328	-31.148	0.336	11.4277	-31.48	0.362
																0.1	0.1		6826.11	6301.89	2227	2669.11	3940.67	5401.56	5555.44	4762.44		11.4432	-31.11	0.336	11.438	-31.364	0.366
																0.1	0.1		7276.11	6750.44	1911.22	2456.11	3577.44	5282.89	5485.22	4814.11		11.4537	-31.106	0.344	11.4485	-31.398	0.372
																0.1	0.1		7314.56	7362.22	1606.22	2111.78	3623.78	5157.78	5966.22	4633.78		11.4642	-31.066	0.336	11.4588	-31.428	0.378
																0.1	0.1		7159.22	7778.67	1498.56	2208.67	3771	5090.33	5740.89	4957.33		11.4745	-31.092	0.334	11.4693	-31.262	0.372
																0.1	0.1		7063	7413.11	1569.11	2292.44	3783.33	5139.56	5536.44	5174.33		11.485	-31.034	0.338	11.4797	-31.218	0.372
																0.1	0.1		7223.78	6751	1180.67	1791.22	4081.11	5196.44	5457.78	4910.33		11.4953	-31.018	0.336	11.4902	-31.178	0.368
																0.1	0.1		7266	6742	1248.22	1898	3906.78	5238.56	5217.89	4440.11		11.5058	-31.044	0.34	11.5007	-31.118	0.374
																0.1	0.1		6976.78	6510.67	1292.89	1963.78	3892.89	5153.56	5817.33	4722.67		11.5162	-31.09	0.342	11.511	-31.114	0.376
																0.1	0.1		7335.11	6737.56	1358.56	2133.11	3822.22	5048.33	5587	5482.89		11.5267	-31.1	0.334	11.5215	-31.128	0.378
																0.1	0.1		7196.56	7009.33	1349.22	2019.78	3967.11	5063.56	5548.33	5185.67		11.537	-31.028	0.334	11.5318	-31.046	0.374
																0.1	0.1		6779.22	6726.67	1362.33	1980.67	3922	5014.89	5482.67	4608.56		11.5473	-31.18	0.338	11.5422	-30.98	0.374
																0.1	0.1		6894.89	6657.22	1333.67	1949.56	4035.11	5133.33	5567.33	4298.56		11.5578	-31.116	0.332	11.5527	-31.064	0.372
																0.1	0.1		6843.22	6428	1478.78	2058.89	4278.89	5181.33	5789.22	4815.89		11.5683	-31.02	0.346	11.5632	-31.05	0.366
																0.1	0.1		6609.22	6322.56	1457.89	2153.33	4118.89	5164.44	5870.11	4897.78		11.5787	-31.074	0.344	11.5735	-31.262	0.376
																0.1	0.1		6975.56	6419.56	1409.22	2013.33	3926.56	5096.78	5942.78	5018.78		11.5892	-31.15	0.342	11.584	-31.27	0.372
																0.1	0.1		6637.11	6646.56	1487.78	2156.78	3991	5188.89	6204.56	5051.78		11.5997	-31.076	0.34	11.5943	-31.362	0.382
																0.1	0.1		6669.67	6392	1462.22	2308.22	3993.78	5049	5932.22	4725.33		11.6102	-31.078	0.348	11.6048	-31.228	0.372
																0.1	0.1		6811.89	6229	1099.11	1810.56	4042.11	4892	5634.22	4162.56		11.6205	-30.946	0.334	11.6153	-31.27	0.368
																0.1	0.1		7054.33	6435.44	1329.33	1793.89	3998.67	5027.44	5480.56	4086.89		11.631	-31.18	0.352	11.6257	-31.488	0.364
																0.1	0.1		6914.67	6542.22	1382.44	1962.89	4082	5205.89	5591.56	4253.56		11.6415	-31.13	0.344	11.6362	-31.474	0.364
																0.1	0.1		6704	6551.56	1359.44	1880.78	4235.22	5405.33	5771.89	4763.56		11.6518	-31.142	0.344	11.6467	-31.242	0.378
																0.1	0.1		6907.78	6512	1358.89	2072.11	4281.89	5495.56	6011.11	5247.56		11.6623	-30.986	0.352	11.657	-31.176	0.372
																0.1	0.1		7023	6616	1354.33	1918.67	4107.44	5165.33	5837.11	5177.22		11.6728	-31.02	0.34	11.6675	-31.296	0.376
																0.1	0.1		6810.67	6576.67	1485.89	2030.22	4176.56	5241.67	5622.56	4909.56		11.6832	-31.016	0.344	11.678	-31.338	0.358
																0.1	0.1		6641.11	6395	1254.56	2053.11	3970.56	5235.56	5954.89	5777		11.6937	-31.1	0.346	11.6883	-31.31	0.37
																0.1	0.1		6615.22	6221.56	1215.11	1957	3979.78	5250.78	6241.33	6364.33		11.704	-31.06	0.356	11.6988	-31.328	0.368
																0.1	0.1		6772.22	6177.67	1295	1805.78	3937.11	5279.11	6539.89	5637.56		11.7143	-31.26	0.336	11.7092	-31.256	0.368
																0.1	0.1		6889.44	6347.67	1546.22	2118.67	4078.67	5258.33	5875.56	5442.67		11.7248	-31.05	0.334	11.7197	-31.238	0.37
																0.1	0.1		6969.56	6425.67	1474.11	2284.78	4534.67	5217.33	5725.22	4773.56		11.7353	-31.208	0.33	11.73	-31.464	0.378
																0.1	0.1		7066.56	6551.67	1152	1963.67	4325.22	5242.67	5599.78	4653.78		11.746	-31.14	0.348	11.7407	-31.574	0.372
																0.1	0.1		6912	6620.56	1208	1836.11	4381.67	5214.78	5646.67	4966.67		11.7563	-31.084	0.338	11.7512	-31.382	0.368
																0.1	0.1		6492.11	6406.33	1356.78	1975.67	4536.67	5285.11	5536.22	5410.44		11.7667	-31.164	0.344	11.7615	-31.488	0.37
																0.1	0.1		6897	6213.33	1496.89	2187.78	4340.44	5196.78	5395.56	5167.11		11.7772	-31.18	0.342	11.7718	-31.49	0.37
																0.1	0.1		6928.67	6428.33	1398.11	2160.44	4016.33	5172.89	5505.33	4521.78		11.7875	-31	0.342	11.7823	-31.478	0.374
																0.1	0.1		7083.11	6495.33	1422.89	2002.78	3923	5085.89	5407.22	4648.89		11.798	-31.244	0.336	11.7928	-31.412	0.376
																0.1	0.1		6901.22	6409	1299.33	2029.56	4171.33	5019.22	5424.11	4373.33		11.8085	-31.176	0.346	11.8033	-31.41	0.364
																0.1	0.1		6577.89	6259.78	1420.44	2068.22	3959.67	5042.22	5796.89	4622.22		11.819	-31.168	0.352	11.8137	-31.426	0.374
																0.1	0.1		6153	5940.44	1388.67	1955.78	4153	5280.33	6244.78	5175.33		11.8293	-31.206	0.346	11.8242	-31.428	0.368
																0.1	0.1		6538.78	5752	1442.89	2082	3927.78	5389.11	5811.78	5259.56		11.8398	-31.226	0.34	11.8347	-31.402	0.37
																0.1	0.1		6486	6124.78	1488.89	2151	3663.56	5309.89	5726.67	4814.78		11.8503	-31.21	0.336	11.8452	-31.372	0.368
																0.1	0.1		6702.44	5969.89	1396.11	2109.22	3802.44	5214.33	6084.89	4272.22		11.8608	-31.114	0.348	11.8555	-31.6	0.364
																0.1	0.1		7227.56	6322.89	1756.78	2076.11	3854.11	5342.78	6081.78	4685.33		11.8713	-30.972	0.338	11.866	-31.424	0.37
																0.1	0.1		7249	6291.22	1781.44	2509.33	4347.33	5269.11	6092.33	4950.44		11.8817	-31.098	0.334	11.8765	-31.382	0.362
																0.1	0.1		7448.89	6422.11	1487.89	2214.11	4497.56	5188.33	6170.89	5106.22		11.8922	-31.1	0.346	11.887	-31.52	0.366
																0.1	0.1		7589.33	6599.11	1591.22	2160.11	4224.11	5134	6569.11	5832.56		11.9025	-31.088	0.338	11.8973	-31.47	0.37
																0.1	0.1		7035.33	6391.11	1253.89	2055.44	4278.67	5143.22	6194	6698.89		11.913	-31.144	0.35	11.9077	-31.436	0.362
																0.1	0.1		6908.89	6144	1482.22	1944.78	3913.22	5197.89	5819.89	5380.33		11.9233	-31.082	0.344	11.9182	-31.316	0.37
																0.1	0.1		6754.89	6224.11	1816.67	2367.22	3783.89	5288.11	5925.89	4584.89		11.9338	-31.124	0.338	11.9287	-31.4	0.364
																0.1	0.1		6724.22	6350	1745.22	2887.89	3872.44	5402.33	5714	5478.78		11.9443	-31.038	0.332	11.939	-31.49	0.366
																0.1	0.1		6886.89	6601.33	1351.22	1808.22	4340.11	5483.67	5646.22	5257.78		11.9547	-31.162	0.34	11.9495	-31.356	0.362
																0.1	0.1		7203.33	6545.89	1430.78	1863.22	4520.56	6259	5647.33	5100.78		11.9652	-31.114	0.342	11.96	-31.308	0.372
																0.1	0.1		7278.56	6684.44	1654	2181.33	4090.33	6271.33	5650.33	5089.22		11.9755	-31.06	0.342	11.9703	-31.334	0.362
																0.1	0.1		6948.89	6476.78	2713.67	3478.44	4176.44	5630.67	5953.33	5291.56		11.986	-31.088	0.342	11.9808	-31.222	0.366
																0.1	0.1		6731.89	6230	2198.22	3275.33	3816.89	5805.89	6006.22	5537.44		11.9965	-31.066	0.35	11.9912	-31.33	0.37
																0.1	0.1		6676.44	6088.44	1734.56	2193.22	4138.11	5387.67	5644.56	5377.33		12.0068	-31.144	0.346	12.0017	-31.502	0.368
																0.1	0.1		6819.56	6201.11	1530.89	1921.56	4078.33	5324.89	5281.22	4906.11		12.0173	-31.184	0.342	12.0122	-31.556	0.38
																0.1	0.1		6817	6294.11	1437	1880.56	3853.33	5322	5260.78	4565.67		12.0278	-31.222	0.344	12.0225	-31.348	0.376
																0.1	0.1		6600	6079.78	1520.89	2108.78	4097	5356.11	5336.11	4529.89		12.0383	-31.114	0.342	12.0332	-31.376	0.364
																0.1	0.1		6731.56	6006.56	2016.67	2786.33	4010.78	5303.89	5313.56	4618.33		12.0487	-31.174	0.32	12.0435	-31.468	0.378
																0.1	0.1		6623	6148.89	1729.78	2281	3976.33	5330.67	5256.33	4422.56		12.059	-31.1	0.338	12.0538	-31.372	0.374
																0.1	0.1		6829.67	6218.33	1524.78	2093.33	4257.78	5316.78	5411.56	4206.22		12.0695	-30.998	0.346	12.0643	-31.334	0.366
																0.1	0.1		7074.44	6475.56	1717	2235.78	4178.11	5729.22	5641.11	4358.33		12.08	-31.02	0.346	12.0747	-31.466	0.38
																0.1	0.1		7201.89	6632.33	1795.44	2320.22	4275.33	5719	5551.89	4583.89		12.0903	-31.088	0.348	12.0852	-31.346	0.364
																0.1	0.1		7400.33	6622.44	1692.78	2184.22	4193.33	5541.78	5300.89	4958.11		12.1007	-31.096	0.344	12.0957	-31.374	0.368
																0.1	0.1		7203.89	6772.89	1623.44	2084	4041	5377.78	5274.67	4953.11		12.1112	-31.03	0.334	12.106	-31.296	0.372
																0.1	0.1		6889.67	6604.22	1440.56	2068	4152.11	5372.67	5468.22	4572.33		12.1215	-30.906	0.334	12.1163	-31.328	0.368
																0.1	0.1		6942.78	6503.67	1469.11	1983.22	4604.11	5382.44	5496	4474.22		12.132	-31.114	0.338	12.1268	-31.27	0.382
																0.1	0.1		7396	6557.67	1411.22	1938.67	4165.78	5252.78	5447.78	5058.11		12.1423	-31.146	0.334	12.1372	-31.184	0.374
																0.1	0.1		7285.33	6666.67	1228	1865	4549.56	5368.22	5297.22	5001.89		12.1528	-31.064	0.346	12.1477	-31.156	0.378
																0.1	0.1		6697.89	6271.33	1288.44	1835.67	3911	5365	5705.56	4408.67		12.1633	-31.102	0.34	12.158	-31.11	0.376
																0.1	0.1		6577.56	6074.22	1469.67	2110.33	3642.56	5342.67	5743.22	4778.89		12.1737	-31.004	0.336	12.1685	-31.17	0.366
																0.1	0.1		6472.67	6063.22	1875.22	2750.33	3729.22	5257.78	6488.78	5356.89		12.1842	-30.966	0.346	12.179	-31.09	0.378
																0.1	0.1		6688	6045.44	1504	2370.56	3667.78	5332.67	6321.89	7120.44		12.1945	-31.008	0.344	12.1893	-31.192	0.376
																0.1	0.1		6806.78	6364.67	1293.22	1954.11	3845.67	5249	5635.67	6487.44		12.2048	-30.938	0.332	12.1997	-31.23	0.368
																0.1	0.1		6928.33	6355.44	1305.33	1966.89	3710.11	5201.56	5568.11	5115		12.2153	-31.07	0.34	12.2102	-31.284	0.374
																0.1	0.1		7123.67	6684.89	1626.22	2411.89	3805.44	5158	5072.67	4905.89		12.2258	-31.084	0.344	12.2205	-31.234	0.372
																0.1	0.1		7514.67	6988.78	1748.33	2775.67	4486.11	5183.78	4994.67	4520.56		12.2362	-31.128	0.336	12.231	-31.254	0.374
																0.1	0.1		7438.56	8063.56	1551.56	2368.33	4512.33	5341.89	5092.11	4386.56		12.2465	-30.988	0.34	12.2413	-31.318	0.372
																0.1	0.1		7221.56	9276.22	1441.89	2117.11	4464.11	5250.56	4908.11	4551		12.257	-31.12	0.34	12.2518	-31.27	0.374
																0.1	0.1		7318.11	8765.33	1417.56	2023.33	4214.67	5050.11	4822.22	4292.11		12.2675	-31.214	0.342	12.2623	-31.222	0.374
																0.1	0.1		7437.11	7550.11	1137.67	1743.22	3895.11	5135	5045	4083.89		12.278	-31.128	0.338	12.2727	-31.266	0.366
																0.1	0.1		7086.56	6950.44	1231.78	1802.56	3922.33	5255.67	5359.11	4176.56		12.2883	-31.216	0.344	12.2832	-31.372	0.368
																0.1	0.1		7172	6514.11	1227.89	1788.67	4125.67	5232.44	5670.22	5225.44		12.2988	-31.064	0.342	12.2935	-31.392	0.372
																0.1	0.1		7415.78	6729.33	1578.56	2121.33	3923.22	5232.44	5183.11	6523.11		12.3093	-31.196	0.338	12.304	-31.3	0.378
																0.1	0.1		7261.56	6861.44	1566.78	2382.11	4059.78	5240.89	5282.22	5274.67		12.3198	-30.958	0.344	12.3145	-31.424	0.366
																0.1	0.1		6914.44	7113.78	1365.89	2122.56	3864.89	5139	5409.22	4837.67		12.3302	-31.22	0.342	12.325	-31.176	0.37
																0.1	0.1		7329	6856.44	1222.78	1904.22	4019.44	5161.89	5599.44	5190.22		12.3407	-31.068	0.348	12.3355	-31.478	0.37
																0.1	0.1		6965	6717.56	1343.56	1933.89	4100.78	5131.11	5243.56	6369.44		12.351	-31.164	0.326	12.3458	-31.352	0.38
																0.1	0.1		7135.56	6693.22	1422.33	2095.33	3958.78	5318.67	5069.44	4984.33		12.3615	-31.106	0.344	12.3563	-31.346	0.372
																0.1	0.1		7352.11	6725.56	1285.11	1881.56	4001.22	5478.78	4992.33	4065.44		12.372	-31.14	0.334	12.3668	-31.41	0.378
																0.1	0.1		7108.44	6729.11	1247.44	1837.33	4057.22	5299.89	4855.22	4076.33		12.3825	-31	0.328	12.3773	-31.406	0.372
																0.1	0.1		6531.44	6621.56	1271.11	1989.44	3993.67	5178.78	6041	4891.89		12.3928	-31.186	0.338	12.3877	-31.422	0.37
																0.1	0.1		6467.56	6155.78	1346	2108.89	3900.67	5213.44	6077	5380		12.4033	-31.18	0.336	12.3982	-31.372	0.37
																0.1	0.1		6628.56	6180.89	1350	2004.78	4056.78	5123.67	5671.78	5305.56		12.4138	-31.302	0.332	12.4087	-31.452	0.376
																0.1	0.1		6768.78	6291.22	1455	2112.78	4072	5050.67	5439.11	4586.22		12.4243	-31.078	0.346	12.419	-31.308	0.378
																0.1	0.1		6735.22	6500.44	1491.33	2225.78	4405.22	5224.22	5521.44	4663.56		12.4347	-31.21	0.34	12.4295	-31.508	0.368
																0.1	0.1		6840.11	6557.44	1462.33	2151.56	4466	5113	5620.44	4761.22		12.4452	-31.148	0.338	12.4398	-31.464	0.368
																0.1	0.1		6652.44	6513.78	1257.11	1977.67	4139.67	5198.67	5718.22	4648.11		12.4555	-31.106	0.348	12.4503	-31.524	0.376
																0.1	0.1		6891	6225.78	1252.11	1920.78	4127.89	5122.33	5728.56	5090		12.466	-31.046	0.34	12.4608	-31.538	0.38
																0.1	0.1		6917.89	6507.78	1348.44	1973.67	4116.11	5100.78	5814.89	5213.22		12.4763	-31.18	0.338	12.4712	-31.364	0.368
																0.1	0.1		6765.78	6487	1253.67	1800	3906.33	5025.56	5494.44	4647		12.4868	-31.134	0.328	12.4815	-31.512	0.354
																0.1	0.1		6577.78	6184.89	1188.33	1772.22	3966	5018	5258.22	4446.11		12.4972	-31.082	0.346	12.492	-31.552	0.364
																0.1	0.1		6656.89	6153.89	1223.33	1846.33	4086.67	4970.67	5271	4490.11		12.5077	-31.028	0.346	12.5025	-31.324	0.368
																0.1	0.1		6704.33	6241.11	1255	1890.89	4139.89	5157.89	5414.22	4364.33		12.5182	-31.004	0.344	12.5128	-31.428	0.366
																0.1	0.1		6738.89	6282.22	1680.89	1949.67	4120.89	5245.44	5704.67	4421		12.5285	-31.254	0.34	12.5233	-31.556	0.354
																0.1	0.1		6606.44	6218.44	2101.56	2540	4056.78	5199.78	5958.11	4859		12.539	-30.952	0.338	12.5338	-31.36	0.368
																0.1	0.1		6509.11	6223.11	1534.33	2516.22	4036.67	5276.44	5714.33	5102.56		12.5495	-31.126	0.34	12.5443	-31.526	0.372
																0.1	0.1		6630.56	6118.67	1279.89	1965.33	4385.33	5258.67	5957.44	5343.33		12.56	-31.076	0.344	12.5547	-31.34	0.372
																0.1	0.1		7070.78	6329.11	1245.89	1911	4259.33	5304.33	6392.56	5855.11		12.5705	-30.988	0.33	12.5652	-31.29	0.368
																0.1	0.1		7153	6550.44	1376.44	1945.33	4261.78	5244.78	6214.78	7259.56		12.5842	-31.21	0.338	12.5757	-31.424	0.38
																0.1	0.1		6741.56	6539.33	1436.78	2049	4479.22	5136.67	6101	5757		12.5947	-31.124	0.328	12.5893	-31.386	0.372
																0.1	0.1		6509.33	6228	1450.67	2086.67	4470.78	5145.44	5785.67	5047.22		12.6052	-31.016	0.344	12.5998	-31.328	0.376
																0.1	0.1		6230.89	6078.78	1281.67	1825.33	4140.78	5240.67	5557.11	4862.56		12.6155	-31.158	0.344	12.6103	-31.4	0.37
																0.1	0.1		6384.67	5764.33	1484.78	1897.89	4219.56	5290.11	5808.44	4796.67		12.626	-31.056	0.332	12.6207	-31.468	0.376
																0.1	0.1		6623.89	6046	1706.89	2117.22	4601.56	5245	6027.33	4622.56		12.6363	-31.042	0.342	12.6312	-31.326	0.37
																0.1	0.1		6685.67	5950.89	2590.11	3045.89	3951	5241.89	6087.56	5039.33		12.6467	-30.988	0.344	12.6415	-31.46	0.374
																0.1	0.1		6970.11	6056	2876.78	3650.44	4148.11	5248.78	5560.67	5682.67		12.6572	-30.996	0.328	12.652	-31.346	0.368
																0.1	0.1		6955.22	5882.89	1764.44	2389	4243.67	5183	5438.33	4617.44		12.6677	-31.14	0.342	12.6623	-31.304	0.374
																0.1	0.1		7018.89	6013.89	1580.89	1974.89	3827.22	5167.22	5357.33	4445		12.678	-31.072	0.332	12.6728	-31.448	0.374
																0.1	0.1		7227.44	6418.56	1430.78	1965.67	3970.44	5110.56	5434	4586.78		12.6885	-31.124	0.338	12.6833	-31.63	0.374
																0.1	0.1		6844	6265.56	1518.56	2060	4211.89	5229.56	5817.11	5016		12.699	-30.918	0.342	12.6937	-31.506	0.37
																0.1	0.1		6685.22	6125.78	1644.44	2125.56	4108.56	5272.78	5984.33	5264.44		12.7093	-31.052	0.332	12.7042	-31.39	0.372
																0.1	0.1		6792.11	6321.89	1515	1908.89	4042.33	5366.33	5957.78	5049.67		12.7198	-31.124	0.332	12.7147	-31.374	0.374
																0.1	0.1		6932.22	6426.89	1450.89	1889.11	3892.22	5520	5467.33	5215.56		12.7302	-31.098	0.346	12.725	-31.444	0.378
																0.1	0.1		7172.89	6599.89	1661.89	2175.11	4029.11	5399.78	5503.67	4230		12.7405	-31.024	0.334	12.7353	-31.232	0.372
																0.1	0.1		7297.33	6676.33	1587.22	2335.67	4179	5255.44	5706.89	4465.78		12.751	-31.146	0.348	12.7458	-31.17	0.378
																0.1	0.1		7362.11	6759.33	1495.44	2087.33	4139.56	5272.22	5910.11	5252.89		12.7615	-31.068	0.346	12.7562	-31.238	0.368
																0.1	0.1		7107.44	6604.22	1335.44	1969.22	4316.56	5253	6122.78	5214.78		12.7718	-31.228	0.342	12.7667	-31.144	0.37
																0.1	0.1		6863.44	6389.22	1358.33	2089.78	4288.11	5241.44	6422.78	5422.67		12.7823	-31.038	0.33	12.7772	-31.154	0.37
																0.1	0.1		6872.89	6248.78	1296.89	1960	4028.44	5251.22	5913.22	5829		12.7928	-31.11	0.33	12.7875	-31.194	0.386
																0.1	0.1		7041.67	6427.78	1514.22	2119.44	3789.67	5270.33	5508.33	5168.78		12.8032	-30.97	0.34	12.798	-31.22	0.37
																0.1	0.1		6878.67	6287.67	1334.33	1970.67	4069	5323.44	6042.33	4674.22		12.8135	-31.03	0.34	12.8083	-31.222	0.376
																0.1	0.1		6777.56	6080.67	1225.44	1825.89	4464.22	5645.22	5903.22	5289.11		12.824	-31.162	0.34	12.8188	-31.124	0.372
																0.1	0.1		6758.89	6059.11	1251.22	1858.33	4918	5939.44	5810.56	5673.44		12.8345	-31.008	0.336	12.8293	-31.324	0.374
																0.1	0.1		6679.56	6068.22	1731.11	2255.67	4588.33	6595.78	5680.11	5373.89		12.845	-31.02	0.336	12.8398	-31.252	0.384
																0.1	0.1		6960.78	6278	1791	2466.56	4005.78	6192.67	5769.11	5050.44		12.8555	-31.164	0.334	12.8502	-31.088	0.38
																0.1	0.1		7166.33	6644.22	1574.89	2401	4072.56	5458.78	5853.89	5344.11		12.8658	-31.168	0.33	12.8607	-31.26	0.374
																0.1	0.1		7228.33	7038.11	1558.89	2462.33	4083.33	5355	5739.33	5396.56		12.8763	-31.192	0.334	12.8712	-31.206	0.376
																0.1	0.1		7070.67	6495.67	1802.11	2513.67	4290.22	5379.67	5394.56	4900.89		12.8868	-31.106	0.346	12.8817	-31.176	0.374
																0.1	0.1		7107.78	6525	2033.44	3353.22	4084.67	5371.22	5238.78	4814.22		12.8973	-31.036	0.336	12.892	-31.328	0.384
																0.1	0.1		6844	6461.89	1468.67	2427.56	3775	5381.44	5116.33	4496.78		12.9077	-30.908	0.34	12.9025	-31.288	0.374
																0.1	0.1		6798.33	6380.56	1353.11	1984.33	3948.11	5419.22	5239.67	4632.33		12.9182	-31.124	0.336	12.913	-31.236	0.37
																0.1	0.1		7103.89	6315.67	1466.33	1946	4149.33	5342.67	5060.11	4638		12.9287	-31.096	0.33	12.9233	-31.292	0.374
																0.1	0.1		7320.11	6494.44	1423	2052.33	4163.56	5349.44	4965.78	4331.67		12.939	-31.114	0.338	12.9338	-31.344	0.37
																0.1	0.1		6826	6466.33	1363.44	1939	4279.11	5370.78	4922.22	4099.89		12.9495	-31.052	0.338	12.9443	-31.206	0.376
																0.1	0.1		6650.22	6270.11	1347.22	1876.78	3934.78	5760.78	5189.11	4171.89		12.9598	-31.1	0.34	12.9547	-31.338	0.368
																0.1	0.1		6790.56	6320.44	1393	1899.89	4039.44	5792.22	5146.78	4314.44		12.9702	-30.904	0.334	12.965	-31.236	0.374
																0.1	0.1		6885.67	6177.33	1437	2044.56	4259.11	5500.33	5317.89	4360.78		12.9807	-31.246	0.338	12.9755	-31.438	0.376
																0.1	0.1		6974.56	6250.67	1226.67	2021.11	4318.22	5415.67	5202.11	4705.22		12.9912	-31.114	0.344	12.986	-31.508	0.376
																0.1	0.1		7154.56	6342.11	1310.56	1929.89	3853.56	5335.11	5296.44	4618		13.0017	-31.126	0.338	12.9963	-31.302	0.376
																0.1	0.1		7455.44	6802.33	1373.78	1911.56	3887.78	5310	5554	4501		13.0122	-31.208	0.344	13.0068	-31.42	0.376
																0.1	0.1		7636.11	7173.89	1463.78	1942.44	3953.22	5167.22	5548.78	4977.33		13.0227	-31.2	0.342	13.0175	-31.336	0.366
																0.1	0.1		7547.67	7557.44	1240.78	1951.56	4158	5335.89	5259.33	5414		13.0332	-31.1	0.348	13.0278	-31.346	0.37
																0.1	0.1		7304	8153.78	1302.56	1928	4018.78	5370.22	5297.67	5072.11		13.0435	-31.362	0.342	13.0383	-31.304	0.37
																0.1	0.1		7638.56	7818.33	1328.78	1966.56	4036	5305.67	5489.22	4563.67		13.054	-31.286	0.338	13.0488	-31.348	0.362
																0.1	0.1		7485.67	7457	1400.89	2037.56	4015.44	5219.89	6100	4770.67		13.0643	-31.142	0.344	13.0592	-31.436	0.37
																0.1	0.1		7023	6844.56	1529.22	2099.44	3745.22	5159.33	6026.11	5125.44		13.075	-31.258	0.332	13.0697	-31.386	0.368
																0.1	0.1		7030.33	6329.56	1585.33	2554	3684.78	5128.22	5502.89	5312.33		13.0853	-31.224	0.352	13.0802	-31.34	0.378
																0.1	0.1		7331.56	6468.11	1629.67	2897.33	4013.33	5117.22	5303.56	4962.44		13.0958	-31.16	0.336	13.0905	-31.338	0.358
																0.1	0.1		7066.33	6728	1613.56	2329.44	4250.89	5237.33	5199.22	4647.89		13.1062	-30.98	0.34	13.101	-31.404	0.378
																0.1	0.1		7052.89	6823.56	1528	2014.44	4600.11	5301.33	5128.78	4967.22		13.1167	-31.028	0.344	13.1113	-31.338	0.362
																0.1	0.1		7117.67	6950.56	1411.33	2103	4073.22	5290.67	5210.78	4932		13.127	-31.12	0.348	13.1218	-31.376	0.366
																0.1	0.1		7386.22	6592.89	1307.33	2059	4564.22	5090.67	5074.11	5337.44		13.1375	-31.204	0.338	13.1323	-31.392	0.368
																0.1	0.1		7324	6663.89	1119.78	1774.78	4318.33	5034.78	5006.56	5088.67		13.148	-31.118	0.34	13.1428	-31.462	0.372
																0.1	0.1		7311.22	6711.44	1252	1839.67	3831.33	5141.89	4944.11	4767.33		13.1583	-31.122	0.344	13.1532	-31.602	0.364
																0.1	0.1		6927.44	6573.33	1289	2064.78	3745.22	5183.78	5255.44	4454.89		13.1687	-31.148	0.338	13.1635	-31.48	0.366
																0.1	0.1		6492.22	6328.56	1191.78	1796.67	4206.44	5126.44	5523.67	4320.22		13.1792	-31.042	0.334	13.174	-31.498	0.368
																0.1	0.1		6261.78	6155.11	1517.11	1841.11	4290.33	5136	5328	4831.78		13.1898	-31.008	0.336	13.1843	-31.364	0.376
																0.1	0.1		6480.67	6094.33	1689.78	2131.56	4450.22	5170	5253.56	5051.67		13.2002	-31.186	0.342	13.195	-31.492	0.364
																0.1	0.1		6839.11	6138.56	1345.33	2022.78	3940.33	5171.33	5628.78	4955.67		13.2107	-31.26	0.338	13.2053	-31.342	0.364
																0.1	0.1		6942.11	6285.44	1276.44	1946.44	3956.33	5068.78	5639.78	6227		13.221	-31.236	0.338	13.2158	-31.518	0.372
																0.1	0.1		6758.56	6353.89	1141	1945.67	4106.11	5051	5026.78	6459.67		13.2313	-31.146	0.348	13.2262	-31.404	0.364
																0.1	0.1		6557.78	6172.56	1281.44	1814.11	3985.78	5238	4872.56	4711.11		13.2418	-31.152	0.346	13.2367	-31.244	0.368
																0.1	0.1		6718.78	6074.44	1266.22	1931.67	3903.78	5559	5000.67	4195		13.2522	-31.022	0.344	13.247	-31.406	0.368
																0.1	0.1		7163.67	6367.89	1425.89	1944.56	3898.22	5532.44	4906.22	4402.56		13.2632	-31.124	0.338	13.2578	-31.5	0.36
																0.1	0.1		7063.11	6452.56	1377.44	1895.56	4514.22	5184.44	5766.67	4775.78		13.2735	-31.088	0.348	13.2682	-31.33	0.366
																0.1	0.1		6599.44	6153.67	1498.33	1851.33	4181.33	5222.22	6193.67	4895.22		13.2838	-31.202	0.336	13.2787	-31.418	0.38
																0.1	0.1		6590.33	6111.78	1620.33	1994.33	4001	5087.22	5875.11	5019		13.2945	-31.122	0.342	13.289	-31.266	0.366
																0.1	0.1		6373.33	6097	1973.33	2251.89	4190.11	5039.44	5600.44	4925.67		13.305	-31.15	0.336	13.2997	-31.278	0.372
																0.1	0.1		6251.78	6282.11	1999.33	2421.56	3961.33	5141.78	5605.33	5241.89		13.3153	-31.048	0.344	13.3102	-31.414	0.362
																0.1	0.1		6342.78	6170.67	1699.33	2306.11	4438.22	5100.89	5555.33	5451.78		13.3262	-31.066	0.344	13.3207	-31.378	0.366
																0.1	0.1		6507.78	5969.11	1469.11	1986.78	4466.22	5092.44	5703.78	4930.33		13.3367	-31.228	0.344	13.3315	-31.38	0.374
																0.1	0.1		6617.67	6113.89	1749.44	2123	4310.33	5144.89	5876.33	5083.67		13.347	-31.102	0.332	13.3418	-31.408	0.372
																0.1	0.1		6743.44	6266.56	1802	2293.67	4330.44	5054	5659.44	4794.78		13.3575	-31.058	0.346	13.3522	-31.446	0.36
																0.1	0.1		7070.89	6244.44	1798.67	2379.89	4269.89	5141.11	5483.56	4681.67		13.3683	-31.016	0.334	13.3627	-31.256	0.352
																0.1	0.1		6912.22	6431.33	1401.89	1983.33	4247.11	5168.44	5364.33	4673.44		13.3787	-31.04	0.328	13.3735	-31.234	0.364
																0.1	0.1		6533.11	6374.11	1264.78	1878.11	4284.56	5151.89	5403.44	4740		13.389	-31.168	0.326	13.3838	-31.212	0.362
																0.1	0.1		6395.56	5986.89	1317.44	1876.56	4573.67	5238.89	5426.56	4539.33		13.3993	-31.186	0.336	13.3942	-31.156	0.358
																0.1	0.1		6634	5918.44	1291.33	1779.22	4192.56	5194.67	5453.89	4670		13.4098	-31.014	0.336	13.4045	-31.068	0.362
																0.1	0.1		6556.44	6183.33	1246.33	1853.56	4040.33	5041.89	5841.67	4888.11		13.4207	-31.114	0.332	13.415	-31.058	0.358
																0.1	0.1		6734.89	6225.56	1335.89	1925	4479.78	5128.89	5955.44	5151.33		13.431	-31.126	0.332	13.4258	-31.006	0.36
																0.1	0.1		6675	6063.44	1414.22	1942.89	4427	5213.22	6068.33	5372.56		13.4418	-31.02	0.338	13.4367	-31.218	0.36
																0.1	0.1		6650.89	5835.44	1421.67	1924.56	4120.22	5046.56	6473.22	5737.22		13.4528	-31.092	0.342	13.447	-31.078	0.364
																0.1	0.1		6720.78	6001.33	1902.22	2708.67	4146	5088.33	6354.33	6329.78		13.4632	-31.19	0.342	13.458	-31.184	0.364
																0.1	0.1		6943.89	6331.67	1583.11	2483.11	4276.22	5074.11	5799.11	5792.11		13.4738	-31.094	0.336	13.4685	-31.078	0.356
																0.1	0.1		6903.11	6244.22	1505.67	2070.56	4095.78	5164	5680.33	5166		13.4843	-31.132	0.338	13.4792	-30.958	0.36
																0.1	0.1		6665.44	6064.56	1349	1891.33	3930.33	5324.67	5574.44	4772.22		13.4952	-31.156	0.342	13.4898	-31.2	0.358
																0.1	0.1		6805	6101	1529	2012.56	4067.67	5520.56	5512.89	4879.11		13.506	-31.07	0.342	13.5003	-31.188	0.37
																0.1	0.1		6963.44	6148.33	1780.56	2249.44	3998.33	5330.67	5691.33	4684.67		13.5163	-31.062	0.332	13.5112	-31.068	0.354
																0.1	0.1		7099.22	6323.33	2033.11	2703.22	3767.22	5215.67	6254.67	4683.67		13.5272	-31.102	0.332	13.522	-31.012	0.366
																0.1	0.1		7282.22	6339.67	1821.78	2871.89	3861.89	5197	5750.56	5409.44		13.5375	-30.994	0.332	13.5323	-31.188	0.364
																0.1	0.1		7566.33	6749.56	1549	2212	3973.44	5147	5519.67	5306.56		13.5483	-31.136	0.34	13.5428	-31.186	0.352
																0.1	0.1		7560.11	6809.56	1812.56	2496	3854.44	5176.33	5497.56	4691.44		13.5588	-31.026	0.346	13.5535	-31.038	0.356
																0.1	0.1		7167.44	6369.78	1559.67	2275.33	3986	5154.44	5612.22	4735.44		13.5697	-30.96	0.34	13.5645	-31.196	0.358
																0.1	0.1		7094.22	6265.11	1429.89	2218.44	4126	5228	5727.67	4758.78		13.5805	-31.21	0.34	13.5748	-31.16	0.364
																0.1	0.1		7300.56	6398	1559.56	2183.67	4419.67	5245.67	5824.44	4769.22		13.5913	-31.188	0.328	13.5857	-31.17	0.364
																0.1	0.1		7195.78	6338.56	1519.56	2169.78	4475.33	5215	5985.44	4949.67		13.6018	-31.14	0.332	13.5965	-31.264	0.36
																0.1	0.1		6985.56	6158.22	1279.44	1847.33	3895	5434.22	5452.33	5095.78		13.6125	-31.226	0.33	13.6073	-31.234	0.366
																0.1	0.1		6668.89	6162.67	1324.44	1937.44	3924.11	5569.56	5423.44	4268.44		13.6228	-31.212	0.33	13.6177	-31.238	0.352
																0.1	0.1		6727.89	6014.11	1258.78	1919	4103.33	5337.33	5923	4841.78		13.6338	-31.2	0.33	13.6282	-31.212	0.36
																0.1	0.1		7063.22	6362.56	1280.44	1987.22	4028.78	5288.22	5876.44	5241.67		13.6442	-31.136	0.334	13.6388	-31.296	0.352
																0.1	0.1		7060.44	6379.11	1307	2004.67	4073.89	5413.89	6000	5093.11		13.6545	-31.022	0.342	13.6493	-31.252	0.368
																0.1	0.1		6859.33	6288.89	1284.33	1983.22	4241.11	5562.22	6123.78	5235.33		13.6648	-30.962	0.326	13.6597	-31.38	0.35
																0.1	0.1		6937.89	6260.89	1202.89	1916.67	3896.56	5464.22	5897.78	5477.44		13.6757	-31.132	0.32	13.6702	-31.274	0.346
																0.1	0.1		6964	6504.11	1410.11	2061.33	3890	5301.22	5607.22	5291.11		13.6862	-31.028	0.33	13.681	-31.174	0.36
																0.1	0.1		6953.33	6458.78	1457.56	2102.11	4025.22	5302	5718.44	4988.44		13.6965	-31.104	0.338	13.6913	-31.19	0.366
																0.1	0.1		6610.11	6264.56	1559.89	2212.11	4228.44	5722.33	6031.67	5111.22		13.7068	-31.046	0.33	13.7017	-31.11	0.362
																0.1	0.1		6771.78	6220.22	1441.89	2125.44	4202.89	5950.67	5882.89	5230.56		13.7173	-30.908	0.326	13.712	-31.362	0.348
																0.1	0.1		6964.22	6301.67	1523.44	2080.67	3928.11	5671.33	5872.11	5064.67		13.7278	-30.956	0.334	13.7223	-31.232	0.352
																0.1	0.1		6808	6275.44	1545.11	2195.22	3977.44	5382	5883.33	4907.56		13.7385	-31.046	0.334	13.7333	-31.196	0.36
																0.1	0.1		6712	6303.67	1468.89	2066.33	4026.56	5287.11	5783.56	5128		13.7488	-30.938	0.324	13.7437	-31.274	0.352
																0.1	0.1		6664	6233.11	1411.56	2249.44	4272.78	5247.56	5639.33	4941.67		13.7598	-31.052	0.322	13.7542	-31.344	0.362
																0.1	0.1		6751.89	6291.33	1447.22	2115.11	4095.67	5529.67	5359.89	4624.56		13.7702	-31.138	0.336	13.7652	-31.218	0.35
																0.1	0.1		6877.11	6141.89	1286.22	1864.56	4061.44	5399	5165.22	4497.22		13.7807	-30.96	0.332	13.7755	-31.314	0.338
																0.1	0.1		7168.11	6169.11	1568.89	2026.78	3719.22	5374.44	5311.22	4238		13.791	-31.11	0.32	13.7858	-31.242	0.342
																0.1	0.1		7507.78	6538.56	1865.78	2447.56	3847.78	5542.33	5278.78	4763		13.802	-31.04	0.324	13.7967	-31.352	0.352
																0.1	0.1		7667.67	6852.56	1700.33	2616.11	3969.22	5673.22	5084.44	5125.33		13.8123	-30.924	0.326	13.8072	-31.264	0.352
																0.1	0.1		7541.89	7166.44	1362.56	2108.33	3981.11	5486.56	5049.67	4662.56		13.8227	-31.078	0.322	13.8175	-31.408	0.34
																0.1	0.1		7238.33	7112.78	1284.44	2032.44	4164.67	5376.33	4953	4499.78		13.8332	-30.996	0.322	13.8278	-31.314	0.344
																0.1	0.1		7497.33	6859.56	1295.78	2067.56	3832.44	5506.89	4985.44	4512.22		13.844	-30.992	0.33	13.8388	-31.122	0.338
																0.1	0.1		7465	6998.67	1207.44	1777.56	3879.78	5708	4982.78	4577.78		13.8543	-30.972	0.326	13.8492	-31.046	0.356
																0.1	0.1		6798.67	6589.11	1453.56	1833.78	3906.44	5593.44	5258.56	4467.11		13.8652	-30.884	0.332	13.8595	-30.948	0.344
																0.1	0.1		6766.89	6048.78	1423.11	2060.11	4393.67	5382	5227.78	4882.22		13.8755	-30.986	0.32	13.8703	-31.064	0.344
																0.1	0.1		7105.33	6237	1561.33	2060.33	4081.56	5371.22	5323	4930.44		13.8865	-30.91	0.324	13.8812	-31.132	0.352
																0.1	0.1		7163.89	6471	1398.44	2106.89	3943.78	5397.33	5637	4777.56		13.8972	-30.874	0.32	13.8917	-31.102	0.348
																0.1	0.1		7297.44	6784.33	1521.11	2087.11	3752.67	5258.56	5871.11	5060.11		13.9077	-30.832	0.326	13.9025	-31.058	0.356
																0.1	0.1		7340.33	6781.89	1618.44	2130.67	3829.33	5257.67	5682.67	5716.89		13.9185	-30.918	0.326	13.9133	-31.04	0.34
																0.1	0.1		7272.89	6701.67	1489	2170.11	3882.44	5319.11	5532.67	5879.22		13.9293	-30.868	0.314	13.9237	-31.186	0.342
																0.1	0.1		7072	6631.89	1577.89	2036	4143.11	5294.44	5408.78	5825.33		13.9398	-31.006	0.328	13.9347	-30.982	0.344
																0.1	0.1		6867.11	6534.44	1318.33	1836.56	3871.44	5266.44	5536	5104.89		13.9505	-30.838	0.324	13.945	-31.07	0.34
																0.1	0.1		6461.44	6290.78	1465.67	1940	3769.56	5077.56	5559.56	4612.89		13.961	-30.786	0.32	13.9557	-31.19	0.35
																0.1	0.1		6261.56	6151.56	1745	2129.44	3878.67	5040.89	5407.44	4636.44		13.9718	-30.94	0.324	13.9665	-31.004	0.338
																0.1	0.1		6281	6127.22	1707.56	2144.89	3810.78	5332.44	5597	4451.22		13.9825	-30.818	0.314	13.977	-31.098	0.338
																0.1	0.1		6330.11	5973.67	1736	2165.78	4158	5353.78	5658.11	4870.67		13.993	-30.882	0.324	13.9878	-30.958	0.346
																0.1	0.1		6462.11	5943.33	1526.33	2017.11	4089.44	5245	5887.56	5526.89		14.0038	-30.82	0.308	13.9987	-31.094	0.338
																0.1	0.1		6553	6079.56	1724.44	2226.56	3860.22	5259.67	6072	6435.89		14.0147	-30.91	0.312	14.0092	-31.092	0.344
																0.1	0.1		6612	6148.56	1419.11	2072.44	4021.78	5168	5754.56	6754.56		14.0252	-30.926	0.318	14.02	-30.992	0.344
																0.1	0.1		6595.22	6072.89	1372.44	1976.44	3928.44	5238.22	5347.67	5839.33		14.036	-30.854	0.324	14.0308	-30.788	0.336
																0.1	0.1		6982.56	6114.67	1182	1755.56	3827.56	5205.67	5148	4678		14.0463	-30.952	0.32	14.0412	-30.886	0.344
																0.1	0.1		6946	6471.78	1154.67	1709.67	3735.11	5217.44	5130.56	4519.67		14.0572	-30.922	0.324	14.0518	-30.742	0.34
																0.1	0.1		6660.67	6418.33	1092.78	1763.44	3925.22	5239.22	5374.56	4439.56		14.0678	-30.748	0.31	14.0623	-30.76	0.344
																0.1	0.1		6623.67	6082.22	1034.44	1681.67	4371.67	4993.78	5199.11	4694.44		14.0785	-30.808	0.306	14.0732	-30.888	0.338
																0.1	0.1		6888.22	6235	1163.89	1724	4168.56	5186.44	5547.67	4813.44		14.0892	-30.878	0.33	14.084	-30.726	0.338
																0.1	0.1		6535.67	6409.33	1302.78	1856.67	3717.89	5234.56	6042.22	5597.33		14.1	-30.876	0.328	14.0945	-30.824	0.338
																0.1	0.1		6402.67	6603.56	1412.33	2030.56	4086.22	5122.44	5846.89	6442.56		14.1105	-30.956	0.314	14.1053	-30.708	0.338
																0.1	0.1		6361.56	6401.11	1696.56	2216.67	4179.11	5105.78	5286.67	5835.33		14.1213	-30.93	0.316	14.116	-30.742	0.338
																0.1	0.1		6391.67	6042.67	1725.22	2367.89	4118	5144.56	5153.33	5052.11		14.1322	-30.972	0.32	14.1265	-30.708	0.33
																0.1	0.1		6481.78	6016.44	1552.67	2224	4261.44	5305.33	4892.33	4400.22		14.1425	-30.918	0.316	14.1373	-30.746	0.336
																0.1	0.1		6730.44	6222.11	1435.78	1959.78	3965.78	5286.44	4894.33	4551		14.153	-30.684	0.314	14.1478	-30.736	0.35
																0.1	0.1		7082.78	6378.33	1527.56	2050.89	4588.78	5250.11	5714.44	4834.56		14.1638	-30.946	0.318	14.1585	-30.798	0.338
																0.1	0.1		6794.33	6533.67	1714	2232.67	3927	5139.78	5817.11	4645.56		14.1748	-30.894	0.324	14.1695	-30.932	0.334
																0.1	0.1		6458.44	6319.78	1545	2099	4028	5046.44	5899.44	4876.11		14.1858	-30.932	0.314	14.1802	-30.856	0.35
																0.1	0.1		6635.89	6077.78	1550.33	2044.44	3995.56	5103.33	5783.67	5720.11		14.1963	-30.794	0.318	14.1912	-30.784	0.346
																0.1	0.1		6800.22	6165.33	1560.78	2108.67	3834.44	5060.22	5957	5833.56		14.2068	-30.776	0.326	14.2015	-30.944	0.344
																0.1	0.1		6567.22	6313.56	1481.11	2139.44	4009.78	5048.44	5834	5793.11		14.2177	-30.856	0.314	14.2125	-30.85	0.332
																0.1	0.1		6698.56	6087.44	1408.89	2134.67	4203.33	5102.22	5763.67	5178.89		14.2285	-30.876	0.318	14.2228	-30.908	0.34
																0.1	0.1		6491.78	5830.78	1487.89	2140.78	4158.56	5137.56	5707.67	5127.11		14.2388	-30.8	0.312	14.2337	-30.866	0.346
																0.1	0.1		6566.22	5847.33	1705.22	2576.89	4212.33	4983.56	5502.67	4912.33		14.2498	-30.846	0.322	14.2445	-30.906	0.338
																0.1	0.1		6688.56	6120.89	1808.89	2351.56	4574.67	4976.11	5483	5141.22		14.2607	-30.824	0.324	14.255	-30.884	0.336
																0.1	0.1		6898.11	6220.56	1968.33	2508.78	4569.11	5115.78	5499.22	5181.22		14.2715	-30.902	0.31	14.266	-30.856	0.34
																0.1	0.1		6917	6365.67	1669.22	2198.89	4203	5165.22	5349	4763.89		14.2818	-30.948	0.31	14.2767	-31	0.34
																0.1	0.1		6497.67	5999.11	1443.44	2024.78	4160.78	5265.44	5484.33	4657.67		14.2927	-30.892	0.32	14.2875	-30.978	0.332
																0.1	0.1		6592.89	5990.89	1244.78	1909.78	4024.78	5145	5541	4808.67		14.3037	-30.872	0.302	14.298	-30.966	0.334
																0.1	0.1		6672	6060.22	1222.56	1821.56	3794.78	5133.33	5774.44	4871		14.314	-30.908	0.322	14.3088	-31.098	0.332
																0.1	0.1		6852.78	6214.78	1388.78	2086.56	4118.44	5159.67	5909.33	4591.11		14.325	-30.97	0.316	14.3197	-30.868	0.334
																0.1	0.1		7378.89	6517.11	1315.89	1941.22	4066.44	5184.11	6072.67	4870.56		14.3365	-30.884	0.316	14.3308	-30.94	0.34
																0.1	0.1		7605.78	6810.33	1392.44	2078.44	3740.67	5174.56	6367.22	4611.78		14.347	-30.878	0.322	14.3418	-31.118	0.332
																0.1	0.1		7274.33	6514.11	1311	2154.67	4090.44	5287.78	6383.78	4800.33		14.3578	-30.81	0.314	14.3527	-31.004	0.336
																0.1	0.1		6880.11	6318.78	1559.33	2231	4110.44	5446.11	5841.11	5401.89		14.3683	-30.878	0.306	14.363	-30.974	0.346
																0.1	0.1		6845.11	6191.67	1502.89	2315.89	4035	5373.67	5714	5550.67		14.379	-30.902	0.312	14.3738	-31.03	0.34
																0.1	0.1		6853.11	6381.67	1673	2203.44	3933.44	5269.22	5504.22	5190		14.3898	-30.838	0.314	14.3842	-30.952	0.33
																0.1	0.1		6776.11	6176.67	1543.78	2203.89	4152.44	5258	5515.33	4716.11		14.4003	-30.874	0.302	14.395	-30.906	0.326
																0.1	0.1		6755.33	5935.44	1326.89	1986.89	4077.22	5251.44	5567.56	4756.11		14.411	-30.748	0.318	14.4058	-30.948	0.336
																0.1	0.1		6777.56	6088.22	1429.22	1974.67	4001.67	5265.33	6095.56	4541.11		14.422	-30.726	0.322	14.4162	-31.02	0.326
																0.1	0.1		6937.78	6287.78	1402.44	2064.22	3892.22	5379.33	6171.44	5197.67		14.4323	-30.858	0.3	14.4272	-31.002	0.326
																0.1	0.1		7120.67	6490.56	1483.56	2107	4075.44	5147.11	5848.33	5406.44		14.4432	-30.798	0.302	14.438	-30.89	0.33
																0.1	0.1		6921.44	6398.89	1168.67	2019.56	4181.67	5188.56	5614.11	4683.89		14.454	-30.744	0.314	14.4483	-30.9	0.324
																0.1	0.1		6560.67	6195.56	1307	1900.56	4342.78	5298.44	5443.44	4586.89		14.4645	-30.776	0.314	14.4593	-30.846	0.324
																0.1	0.1		6758.44	6049	1929.89	2482.33	4264.11	5290.33	5534.89	4545.67		14.4752	-30.812	0.31	14.4697	-30.784	0.332
																0.1	0.1		6836.89	6487	1935	2998.44	4404.33	5176.67	5830.11	4344.33		14.4857	-30.622	0.318	14.4803	-30.886	0.322
																0.1	0.1		6836.56	6522.33	1364.67	2225.22	4320.78	5297.67	5921.56	5190.56		14.4965	-30.708	0.304	14.4912	-30.76	0.332
																0.1	0.1		6781.89	6293.11	1408.78	2040.78	4122.78	5398.78	5493.67	5630.11		14.5072	-30.67	0.302	14.5017	-30.654	0.344
																0.1	0.1		7033	6427.44	1377.67	2087.33	4084.44	5329.22	5819.56	5243.56		14.5175	-30.68	0.316	14.5123	-30.856	0.32
																0.1	0.1		6884.56	6530	1278	1847.89	4177.89	5216.33	5952.44	5190.89		14.5285	-30.756	0.304	14.5233	-30.834	0.326
																0.1	0.1		6728.78	6232.56	1471.56	2029.44	4121.44	5318.11	5851.67	4741.89		14.5393	-30.762	0.31	14.5337	-30.83	0.338
																0.1	0.1		6539.22	5994.22	1431.33	2100	4000.22	5857.11	5823.67	4950.22		14.5498	-30.75	0.308	14.5447	-30.856	0.326
																0.1	0.1		6675	6208	1843.44	2145.11	4307.67	6749.56	5913.44	4967.78		14.5607	-30.762	0.306	14.5555	-30.764	0.322
																0.1	0.1		6624.78	6095.11	1839.11	2551.44	4450	6222.33	5861.33	5245.67		14.5723	-30.716	0.314	14.5665	-30.766	0.33
																0.1	0.1		6826.56	6144.78	1598.78	2219.22	4124.22	5396.67	5929.78	4736.44		14.5827	-30.788	0.296	14.5775	-30.788	0.33
																0.1	0.1		7047.89	6339.89	1528.44	2188.11	4063.11	5375.89	5755.78	5302.78		14.5935	-30.66	0.296	14.5878	-30.608	0.324
																0.1	0.1		7087.44	6404.33	1251.56	2168.22	4057.44	5624.33	5833.56	5297.11		14.6038	-30.662	0.3	14.5987	-30.768	0.332
																0.1	0.1		7135.78	6471.44	1553.22	1973	3840.44	5652.56	5694.89	5277.56		14.6148	-30.694	0.302	14.6095	-30.58	0.326
																0.1	0.1		7329.56	6448.11	1427.33	1864.67	3872.78	5384.78	5544.11	5014.22		14.6255	-30.662	0.308	14.62	-30.712	0.332
																0.1	0.1		7390.89	6599.44	1646.67	2236.56	4139.11	5358.22	5660.67	4857.89		14.636	-30.602	0.302	14.6308	-30.804	0.324
																0.1	0.1		7389.78	6823.11	1697.56	2202.11	4206.78	5322.78	5678	5822.33		14.6468	-30.698	0.304	14.6417	-30.788	0.32
																0.1	0.1		7441.22	6896.44	1564.89	1975.89	4040.44	5347.56	5390.89	5167.22		14.6577	-30.726	0.296	14.652	-30.672	0.322
																0.1	0.1		6709.67	6410	1503.44	1974.89	3801.33	5607.22	5363.33	4534.22		14.6682	-30.566	0.302	14.663	-30.74	0.328
																0.1	0.1		6667.22	5809.11	1345.44	1906.56	3919.67	5806	5189.11	4385.89		14.6785	-30.63	0.302	14.6733	-30.678	0.316
																0.1	0.1		6898	6220.33	1567.78	2120.78	4161.11	5870.22	5446.33	4564.11		14.6895	-30.628	0.306	14.6843	-30.442	0.314
																0.1	0.1		7066.33	6445.56	1327.11	1914.44	4381.11	5948.56	5555.11	5340		14.7007	-30.806	0.3	14.6947	-30.534	0.33
																0.1	0.1		7072.67	6481.33	1108.22	1752.11	4063.89	5841.22	5212.44	5045.44		14.711	-30.676	0.296	14.7058	-30.572	0.314
																0.1	0.1		7141.89	6371.22	1048.22	1558.11	3790.44	5510.89	5058.78	4533.67		14.723	-30.704	0.3	14.7162	-30.46	0.322
																0.1	0.1		6898.11	6366.78	915.889	1549	3842.44	5361.33	5064.33	4661.33		14.7333	-30.576	0.308	14.728	-30.566	0.326
																0.1	0.1		6861.78	6405.11	971	1634.33	4071.67	5536.11	5167.22	4689.56		14.7443	-30.726	0.298	14.7385	-30.446	0.322
																0.1	0.1		6687.56	6428.22	1051	1691.22	4016.33	5705.22	5325.67	4774.78		14.7547	-30.762	0.292	14.7495	-30.548	0.332
																0.1	0.1		6577	6303.89	1153.67	1724.11	3788.22	5472.22	5490.11	5125.22		14.7652	-30.716	0.302	14.7598	-30.58	0.326
																0.1	0.1		6493.33	6215.22	1365.67	1928.67	4255.22	5420	5462	5134.89		14.7758	-30.778	0.31	14.7707	-30.612	0.33
																0.1	0.1		6367.78	6107.33	1875.67	2307.78	4293.44	5455	5388	4686.67		14.7862	-30.65	0.304	14.781	-30.512	0.32
																0.1	0.1		6422	5962	1930.89	2624.33	4149.44	5299	5830.89	4566.33		14.7972	-30.568	0.288	14.7913	-30.502	0.316
																0.1	0.1		6622.56	6071	1699.22	2683	3782.22	5248.11	6326.89	5272.44		14.8077	-30.728	0.294	14.8025	-30.534	0.326
																0.1	0.1		6625.56	6217.56	1543.56	2223.89	3941.22	5178.44	6286.67	5921		14.8188	-30.69	0.296	14.8135	-30.516	0.316
																0.1	0.1		6514	6115	1577.44	2044.11	3737.78	5247.89	6044.22	6424.22		14.8293	-30.646	0.304	14.824	-30.622	0.326
																0.1	0.1		6758.11	6022.33	1658.67	2096	3934.78	5225.78	5404.78	5745.78		14.8402	-30.56	0.302	14.8345	-30.626	0.32
																0.1	0.1		6662.22	6184.44	1609.78	2056.78	3737.33	5147.44	5186.89	5308.78		14.8507	-30.694	0.306	14.8455	-30.582	0.328
																0.1	0.1		6614	6123.11	1373.22	1837.11	3793	5215.22	5372.89	4730.22		14.8617	-30.708	0.302	14.8563	-30.61	0.32
																0.1	0.1		6701.89	6236.67	1371.22	1869.44	4012.44	5200.33	5449.33	4347.67		14.8722	-30.654	0.3	14.8668	-30.63	0.32
																0.1	0.1		6690	6388.89	1336.33	1874.67	3922.33	5401.67	5649.78	4312.89		14.8832	-30.594	0.296	14.8773	-30.654	0.328
																0.1	0.1		6647.56	6296.33	1415.11	1952.89	4216.67	5446.22	5798.44	4574.89		14.8935	-30.726	0.302	14.8883	-30.6	0.324
																0.1	0.1		6613.44	6299.33	1317.22	1927.78	3822.22	5341	6216.67	5429		14.9045	-30.52	0.306	14.8993	-30.67	0.324
																0.1	0.1		6430.56	6209.11	1456.33	1932.67	3664.11	5191.33	6091.56	6439.44		14.9155	-30.648	0.296	14.9097	-30.66	0.33
																0.1	0.1		6390.33	6009.11	1662.89	2131.67	3963.22	5168.44	5601.56	5768.67		14.9258	-30.754	0.296	14.9207	-30.698	0.322
																0.1	0.1		6387.89	6035.89	1794	2291.89	3828.44	5088.44	5176.11	5602.11		14.9363	-30.61	0.308	14.931	-30.682	0.324
																0.1	0.1		6534.56	6158	1984.67	2526.22	3759.67	5260.33	5211.67	5415.67		14.9472	-30.75	0.308	14.942	-30.694	0.312
																0.1	0.1		6706.33	6361.22	1762.11	2287.33	3666.67	5169.22	5255.78	5677.78		14.9583	-30.592	0.298	14.9523	-30.692	0.328
																0.1	0.1		6877	6391	1531.22	2148.78	3845.44	5230.44	5224.78	5607.33		14.9687	-30.69	0.302	14.9635	-30.652	0.326
																0.1	0.1		6618.67	6564.33	1138.56	1795	4115.33	5182.11	5371.89	4937.33		14.9792	-30.672	0.312	14.9738	-30.814	0.32
																0.1	0.1		6440.22	6165.44	1164.33	1745.56	4265	5106.89	5596	5767.89		14.9902	-30.71	0.306	14.9848	-30.718	0.334
																0.1	0.1		6649.22	5825.33	1501	2086.22	3975.78	5177	5685.67	5683.44		15.0012	-30.614	0.298	14.9953	-30.664	0.326
																0.1	0.1		6851.78	6170.11	1475.22	2102.89	4102.89	5138.33	5722.78	5531.89		15.0117	-30.692	0.298	15.0065	-30.672	0.318
																0.1	0.1		6814.22	6427.11	1615.56	2235.33	3865.67	5193.67	5485.44	5066.11		15.0227	-30.634	0.304	15.0175	-30.854	0.322
																0.1	0.1		6732.89	6221.67	1384.56	2221.44	4126.22	5194.22	5208.78	4501.78		15.0332	-30.78	0.294	15.028	-30.806	0.318
																0.1	0.1		6524.89	5942.11	1299.44	2033.89	4194.78	5161.56	5093.67	4600.33		15.0442	-30.64	0.306	15.0383	-30.77	0.316
																0.1	0.1		6683.56	5935.44	1481.56	2161.44	3986.11	5101	4931.89	4691.11		15.0562	-30.664	0.306	15.0493	-30.688	0.318
																0.1	0.1		6662.89	6052.11	1366	2222.33	4342.33	4990.56	5540.44	4889.11		15.067	-30.568	0.3	15.0618	-30.822	0.32
																0.1	0.1		6873.33	6187.22	1307.89	2042.44	3972.56	5114	5574.78	4595.67		15.0775	-30.548	0.296	15.0722	-30.696	0.304
																0.1	0.1		6644.89	5994.67	1188.11	1878.67	3883.56	5146.22	6056.56	5144.56		15.0883	-30.66	0.3	15.0827	-30.78	0.312
																0.1	0.1		6485.11	5850.56	1475.78	2069.33	3887.33	5138	6278	5537.22		15.099	-30.694	0.296	15.0937	-30.762	0.316
																0.1	0.1		6513.22	5962.78	1412.22	2118.56	4173.33	5038.56	6275.78	5304.33		15.11	-30.632	0.306	15.1048	-30.82	0.322
																0.1	0.1		6559.44	6021	1503.33	2118.56	4068	4980	6067.11	4873.67		15.1208	-30.638	0.304	15.1152	-30.696	0.308
																0.1	0.1		6840.67	6313.11	1448.11	2227.89	4306.11	5119.89	5683.89	4513.67		15.1312	-30.62	0.286	15.126	-30.68	0.31
																0.1	0.1		7444.44	6704.22	1193.67	1950.11	4369	5110.33	5692	4699.33		15.1422	-30.604	0.298	15.1368	-30.704	0.32
																0.1	0.1		7370.67	6792	1379.56	1900.67	4058	4893.22	5602	5146		15.1538	-30.678	0.29	15.148	-30.508	0.32
																0.1	0.1		7007.89	6307.11	1604.44	2221.67	3921.56	5014	5667.89	4537.78		15.1642	-30.628	0.3	15.159	-30.61	0.318
																0.1	0.1		6914.67	6189.33	1368.56	2168.56	4028.78	5029.67	5510.56	4574.89		15.1752	-30.624	0.306	15.1698	-30.656	0.318
																0.1	0.1		6736.67	6289.89	1323.11	2068.11	3828.67	5159.56	5344.22	4366.56		15.1862	-30.598	0.294	15.181	-30.652	0.326
																0.1	0.1		6747.78	6244.56	1438	2041	4132.44	5384.33	5355.11	4653.11		15.1965	-30.718	0.292	15.1913	-30.58	0.326
																0.1	0.1		6775.78	6312.89	1562.11	2123.78	3883.33	5195.11	5649	4747.11		15.2075	-30.454	0.288	15.2018	-30.512	0.312
																0.1	0.1		6795.89	6373.44	1485	2152.11	3831.33	5497.44	5582	4736.56		15.2182	-30.58	0.3	15.2128	-30.638	0.32
																0.1	0.1		6804.67	6032.56	1557	1938.44	4129.67	5180.22	5612.22	5023.56		15.2292	-30.722	0.282	15.2238	-30.684	0.336
																0.1	0.1		7040.33	6284.78	1960.78	2180.22	4089.44	5081.78	5505.44	4620		15.2402	-30.548	0.296	15.2343	-30.512	0.326
																0.1	0.1		7125.67	6536	1323.44	2318.56	4089.89	5249.44	5586.33	4541.56		15.2505	-30.51	0.288	15.2453	-30.624	0.318
																0.1	0.1		6765.44	6300.89	1339.22	1871.11	4313.33	5434.22	5664.22	4448.11		15.2617	-30.752	0.282	15.2563	-30.606	0.318
																0.1	0.1		6582.33	6133.89	1440.67	1950.56	4175.44	5430.78	5770.67	4558.22		15.272	-30.686	0.3	15.2668	-30.558	0.316
																0.1	0.1		6537.89	6185.78	1472.78	2025.67	3978.44	5235.11	5870	5174.33		15.283	-30.516	0.29	15.2772	-30.754	0.318
																0.1	0.1		6619.89	6390.67	1506.78	1880.33	3838.78	5292.78	5713.33	5550.56		15.2935	-30.614	0.294	15.2883	-30.646	0.324
																0.1	0.1		6775.78	6411.11	1577.11	2034.67	4076.89	5269.89	5611.89	4911.33		15.3038	-30.656	0.296	15.2987	-30.466	0.314
																0.1	0.1		6823.44	6429.67	1747.33	2292	4214.33	5343.67	5595.78	5024.78		15.315	-30.714	0.29	15.3097	-30.4	0.318
																0.1	0.1		7100.67	6501.56	1382.56	1958.67	4132.78	5218.44	5937.33	5615.33		15.3258	-30.5	0.298	15.3202	-30.434	0.322
																0.1	0.1		6820.67	6532.67	1316.56	1830.89	4032.22	5322.33	6296.78	5590.67		15.3362	-30.502	0.284	15.331	-30.364	0.312
																0.1	0.1		6764.22	6266.11	1544.22	1949.22	4284	5207	5808.78	4942.33		15.347	-30.554	0.296	15.3418	-30.412	0.322
																0.1	0.1		6604.67	6173.11	1309.78	1838	4188.56	5284	5606.78	4934.78		15.3587	-30.484	0.294	15.3528	-30.432	0.316
																0.1	0.1		6659.89	6181.44	1455	1895.89	4290.11	5335.11	5573.11	4924.22		15.3697	-30.626	0.294	15.364	-30.462	0.304
																0.1	0.1		6932.78	6052.33	1307.89	1858.11	4361	5259	5533.44	4773.11		15.3808	-30.59	0.288	15.3755	-30.368	0.32
																0.1	0.1		6845.22	6182.44	1310.33	1756.11	4347.89	5257.78	5809.89	4359.56		15.3925	-30.574	0.296	15.3867	-30.5	0.316
																0.1	0.1		7010.11	6190.33	1199.56	1666	4641.89	5351	6199.56	5394.44		15.4035	-30.648	0.29	15.3977	-30.382	0.31
																0.1	0.1		7031.67	6376.67	1033.22	1656	4403.11	5500.44	6074.44	6153.78		15.4147	-30.6	0.288	15.4093	-30.456	0.316
																0.1	0.1		6808.44	6348.89	1041.22	1627.33	4110.22	5281.67	5959.78	5989.56		15.4263	-30.51	0.298	15.4205	-30.342	0.322
																0.1	0.1		6847.78	6291.56	1104.89	1773.11	4195.78	5195.33	5577.56	4711.67		15.4373	-30.632	0.286	15.4317	-30.556	0.328
																0.1	0.1		7100.78	6506.56	1255.11	1934.78	4101.33	5125	5563.89	4289		15.4485	-30.67	0.29	15.4432	-30.502	0.316
																0.1	0.1		7371.89	6736.33	1313.89	1908.56	4078.33	5544.89	5521.56	4630.22		15.4602	-30.53	0.292	15.4543	-30.5	0.312
																0.1	0.1		7456.22	6760.56	1519.33	2082.44	4766	6411.33	5768.78	4910.33		15.4712	-30.456	0.298	15.4653	-30.412	0.322
																0.1	0.1		6813.22	6617.44	1832.22	2537.67	4582.67	5972.67	5601.33	5184.33		15.4818	-30.706	0.3	15.477	-30.318	0.302
																0.1	0.1		6734	6306.89	1674.11	2602.56	4128	5316.56	5823.67	4964.67		15.4932	-30.488	0.304	15.4872	-30.386	0.32
																0.1	0.1		6789	6224.11	1289.11	1982.11	4158.78	5382.56	5885.56	4654.11		15.504	-30.616	0.292	15.4983	-30.52	0.32
																0.1	0.1		6827.78	6376.78	1326.67	1779.56	3903.44	5485.44	5765.11	4969.22		15.5143	-30.676	0.3	15.5092	-30.408	0.322
																0.1	0.1		6750.67	6325.56	1590.56	1975.22	3684.22	5561.78	5503	4750		15.525	-30.524	0.306	15.52	-30.472	0.316
																0.1	0.1		6964.78	6446.33	1621	2033.89	3908.44	5400.67	5473.89	4726.56		15.5353	-30.516	0.296	15.53	-30.61	0.322
																0.1	0.1		6887.56	6480.67	1546.33	2049.89	4035.22	5472.89	5868.56	4911.44		15.546	-30.546	0.296	15.5408	-30.468	0.326
																0.1	0.1		6786.33	6321.44	1437.22	1941.44	4090.89	5408.67	5679.78	5858.44		15.5562	-30.448	0.288	15.551	-30.584	0.31
																0.1	0.1		6627.78	6272.11	1395.22	1892.22	4079.22	5299.22	5468.11	5142.56		15.5663	-30.578	0.292	15.5613	-30.546	0.316
																0.1	0.1		6414.11	6125.33	1391.44	1912.22	3964.33	5523.67	5340.89	4833.44		15.5763	-30.484	0.294	15.5715	-30.644	0.314
																0.1	0.1		6541.33	6158.33	1338	1860.44	4106	5671.33	5606.44	4842.67		15.5868	-30.728	0.3	15.5817	-30.598	0.312
																0.1	0.1		6462	6116.67	1198.11	1751.67	4096.78	5623	5905.67	5703.33		15.5968	-30.65	0.302	15.5917	-30.618	0.312
																0.1	0.1		6579.56	6077.11	1275.11	1840.89	4016	5573.22	5489	5583.44		15.607	-30.532	0.298	15.6018	-30.442	0.326
																0.1	0.1		6722.56	6194.56	1442.56	1940.89	3831.11	5469.89	5255.78	4766.67		15.6172	-30.51	0.306	15.6122	-30.6	0.32
																0.1	0.1		6511.67	6262.56	1646.78	2110.11	4049.44	5376.89	5304.67	4871		15.6273	-30.622	0.296	15.6223	-30.71	0.322
																0.1	0.1		6615.44	6125.11	1662.78	2127.11	4031.44	5496.44	5310.67	5052.56		15.6375	-30.554	0.298	15.6322	-30.624	0.326
																0.1	0.1		6647	6206.56	1530.33	2110.56	3796.89	5551.67	5544.33	4863.44		15.6475	-30.632	0.288	15.6425	-30.758	0.324
																0.1	0.1		6610	6112.33	1174.89	1897.56	3862.11	5367.56	5583.11	5220.44		15.6578	-30.56	0.3	15.6525	-30.714	0.308
																0.1	0.1		6900.67	6316.22	1181.56	1837.22	4151.89	5366	5513.33	5254.44		15.668	-30.42	0.288	15.6628	-30.674	0.326
																0.1	0.1		6848.22	6423.22	1372.44	1843.78	4193.44	5588.33	5283.78	5328.22		15.678	-30.628	0.308	15.673	-30.588	0.322
																0.1	0.1		6702.78	6485.89	1512.33	2049.56	4214.56	5472.89	5303.78	4661.22		15.6883	-30.502	0.294	15.683	-30.666	0.326
																0.1	0.1		6605.56	6423.44	1528.22	2183.89	4248	5300.22	5791.89	4597.11		15.6992	-30.54	0.298	15.6933	-30.6	0.316
																0.1	0.1		6286.89	6215.67	1390.33	1989.67	3800.67	5381	6043.56	4810.11		15.7095	-30.518	0.298	15.7045	-30.78	0.322
																0.1	0.1		6300.56	5875	1377.78	1904.44	3758	5272.56	6054.67	5153.22		15.7198	-30.594	0.304	15.7145	-30.7	0.322
																0.1	0.1		6438.67	5921.67	1332	2058.56	3868	5194.78	5809.33	5676.89		15.73	-30.426	0.294	15.7247	-30.72	0.31
																0.1	0.1		6509	5994.33	1285.89	1951	3897.44	5214.44	5580.44	5320.89		15.7398	-30.622	0.3	15.7348	-30.582	0.318
																0.1	0.1		6446.11	6003.33	1281.11	2062.44	3959.56	5190	5365.56	5048.56		15.7503	-30.612	0.294	15.7452	-30.794	0.318
																0.1	0.1		6750	6128.33	1387.78	1977.44	3806.33	5237.22	5123.67	4462.67		15.7615	-30.446	0.296	15.7562	-30.664	0.316
																0.1	0.1		6829.67	6181	1518.56	2125.33	4213.44	5298.11	5203.89	4163.78		15.7727	-30.714	0.298	15.7673	-30.516	0.32
																0.1	0.1		6638.33	6429.22	1332.67	2017.89	4444.44	5439.89	5626.33	4389.67		15.7837	-30.58	0.29	15.7778	-30.63	0.324
																0.1	0.1		6354	6268.56	1519.33	2134.44	4406.78	5582.33	5873.67	4860.78		15.794	-30.476	0.292	15.7888	-30.618	0.322
																0.1	0.1		6499.67	6053.67	1386.56	2134.44	3851	5509.44	5925.78	5514.44		15.8052	-30.494	0.304	15.8	-30.63	0.314
																0.1	0.1		6764	6182.78	1369.78	1974.78	3736.67	5226.78	5740.78	5769.67		15.8163	-30.542	0.3	15.8103	-30.598	0.316
																0.1	0.1		6717.33	6455.78	1382.78	2033.67	4039.33	5141.78	5737.78	5386.89		15.8275	-30.512	0.288	15.8215	-30.626	0.316
																0.1	0.1		6772.56	6091.89	1376.89	2023.89	4014.33	5141	5608.56	5679		15.838	-30.436	0.298	15.8327	-30.592	0.314
																0.1	0.1		6643.11	5953.11	1538.22	2144.67	4133.33	5129.56	5731.67	5635.22		15.849	-30.444	0.298	15.8437	-30.514	0.308
																0.1	0.1		6835.67	6160.67	1488.67	2437.89	3789	5161.89	5630.33	5556.78		15.86	-30.462	0.286	15.8542	-30.544	0.308
																0.1	0.1		6694.11	6116	1332.56	2095	4005.33	5308	5590	5384.78		15.8712	-30.32	0.292	15.8653	-30.606	0.318
																0.1	0.1		6741.44	6056.11	1731.56	2208.22	3882.33	5182.78	5882.67	4921.22		15.8823	-30.498	0.302	15.8772	-30.638	0.322
																0.1	0.1		6521	6088.78	1572	2064.56	4041.44	5043	5651.22	5815.33		15.894	-30.578	0.292	15.8882	-30.474	0.306
																0.1	0.1		6471.67	6023.78	1677.11	1953.78	3932.44	5182.89	5508.22	5411.67		15.9043	-30.546	0.302	15.8992	-30.456	0.316
																0.1	0.1		6820	6290.89	1984.56	2377.56	4201	5150.89	5202.78	4631.89		15.9157	-30.53	0.29	15.9103	-30.678	0.308
																0.1	0.1		7138	6431.33	1408.44	2246.67	3735.78	5240.22	5057	4414.33		15.9268	-30.396	0.292	15.9215	-30.56	0.31
																0.1	0.1		7065.67	6460.56	1211.22	1937.67	4059	5377	5350.78	4343.89		15.9378	-30.55	0.296	15.932	-30.662	0.314
																0.1	0.1		7200.33	6538.56	1253.78	1830.22	3996.89	5318.78	5277.11	4751.89		15.9482	-30.506	0.294	15.943	-30.422	0.316
																0.1	0.1		7303.33	6672	1337.67	1929.67	4081	5147	4833.44	4755.44		15.9593	-30.504	0.3	15.9542	-30.452	0.318
																0.1	0.1		6971.56	6326.67	1716	2210.89	4223	5081.89	5640.11	5055.89		15.9705	-30.49	0.294	15.9645	-30.294	0.32
																0.1	0.1		6897.11	6156.22	1715.67	2103.78	4413.33	5071.33	5772.89	5229.67		15.9817	-30.462	0.296	15.9757	-30.314	0.31
																0.1	0.1		6979.44	6239.67	1619.56	2076	4014.22	5137.22	6152.33	5854.78		15.9922	-30.498	0.296	15.9868	-30.234	0.316
																0.1	0.1		6967.44	6811.33	1488.89	1933	3760.67	5077.67	5989.56	4985.56		16.0032	-30.362	0.296	15.9978	-30.442	0.328
																0.1	0.1		7097.33	6454	1338.89	1846.22	3896.78	5089.44	5789.33	5035		16.0142	-30.582	0.29	16.0083	-30.312	0.296
																0.1	0.1		7150.11	6534.89	1553.11	2019	4041.44	5021.89	5614.89	4549.67		16.0247	-30.508	0.302	16.0195	-30.268	0.304
																0.1	0.1		6976.44	6251.89	1518.56	1948.11	4267.11	5099.11	5385.89	4537.33		16.0355	-30.59	0.292	16.0303	-30.394	0.312
																0.1	0.1		7183.56	6387.44	1586.89	2001.67	4311.44	5100	5622.67	4624.56		16.0467	-30.51	0.292	16.0413	-30.316	0.322
																0.1	0.1		6921.89	6250.78	1530.11	1962	4237.44	5073.44	5412.44	5178.56		16.0577	-30.4	0.288	16.0518	-30.348	0.318
																0.1	0.1		6767.89	6261.33	1174.78	1681.56	3849.78	5120.78	5300.11	4573.67		16.0682	-30.5	0.294	16.063	-30.488	0.324
																0.1	0.1		6708.33	6219.78	1151.22	1677.44	3834.33	5192.89	5224.11	4375.67		16.0792	-30.41	0.288	16.074	-30.46	0.316
																0.1	0.1		6611.78	6167.89	1161.56	1655.56	3842.78	5407.78	5268.11	4284.56		16.09	-30.55	0.296	16.0845	-30.56	0.312
																0.1	0.1		6696.56	6293.56	1061.44	1560.56	4091	5498.78	5331.22	4330.33		16.1012	-30.518	0.296	16.0952	-30.45	0.316
																0.1	0.1		6765.44	6460.33	1195.78	1774.67	3923.22	5255.89	5433.33	4485.89		16.1123	-30.572	0.292	16.107	-30.384	0.308
																0.1	0.1		7094.78	6562.22	1295.22	1967.33	3702	5283.44	5635.56	4378.33		16.1238	-30.474	0.294	16.1182	-30.406	0.318
																0.1	0.1		7170.67	6657.67	1513.11	1989.22	4109.67	5159.89	5557.78	5046.56		16.135	-30.574	0.288	16.129	-30.454	0.316
																0.1	0.1		6888.89	6624.67	1527.33	2036	4072.33	5197.78	5463.44	4746.67		16.146	-30.45	0.304	16.1408	-30.328	0.316
																0.1	0.1		6803	6265.89	1627.89	2182.56	4329.33	5207.56	5530	5120.11		16.1577	-30.408	0.298	16.1518	-30.558	0.312
																0.1	0.1		6729.33	6333.11	1360.89	1941.89	4128.33	5266	5380.22	5142		16.1688	-30.542	0.296	16.163	-30.386	0.322
																0.1	0.1		6504	5938.56	1273.78	1790.22	4155.78	5336.89	5613.22	4715.11		16.1798	-30.462	0.302	16.1745	-30.476	0.326
																0.1	0.1		6629.67	6110.56	1314	1837.22	4015.33	5251.56	6058.11	4736.22		16.1915	-30.46	0.3	16.1857	-30.594	0.31
																0.1	0.1		6576.89	5986.67	1389.78	1924.67	4187.11	5278.67	5936.22	5341.78		16.2027	-30.568	0.29	16.1968	-30.604	0.318
																0.1	0.1		6620.56	5975.89	1851	2363.78	4044	5243.78	5786.33	5364.44		16.2137	-30.632	0.292	16.2083	-30.466	0.31
																0.1	0.1		6720.89	6136	1797.22	2885.67	4039.33	5339.56	6180.78	5296.11		16.2255	-30.496	0.296	16.2195	-30.684	0.308
																0.1	0.1		6580	6241.22	1490.22	2328.78	4018.78	5252.11	6251	7107.67		16.2367	-30.578	0.296	16.2308	-30.604	0.316
																0.1	0.1		6612.33	6245.11	1383.44	1928.89	3962.78	5343.56	5953.44	6387.11		16.2478	-30.658	0.288	16.2427	-30.652	0.322
																0.1	0.1		6970	6360.56	1466.22	1964.33	4342.33	5262.67	5870.56	5480.89		16.259	-30.602	0.294	16.2538	-30.556	0.312
																0.1	0.1		7137.44	6618.33	1424.11	2137.44	4348.89	5378.22	5794.89	5801.56		16.27	-30.614	0.296	16.2643	-30.542	0.322
																0.1	0.1		7233.56	6615	1122.33	1841.78	4438.89	5267	5576.78	5190		16.2805	-30.676	0.302	16.2752	-30.568	0.31
																0.1	0.1		6973.44	6832.33	1310.89	1758.11	4457	5244.22	5509.56	5012.56		16.2917	-30.544	0.298	16.2865	-30.552	0.318
																0.1	0.1		6867.67	7068.56	1335.11	1879	4329.44	5351.22	5855.11	5057.22		16.3028	-30.454	0.3	16.2968	-30.634	0.31
																0.1	0.1		6853.33	6532.89	1253.44	1976.89	4436.89	5509	6200	5216.78		16.3138	-30.654	0.294	16.308	-30.592	0.308
																0.1	0.1		6989.44	6497.67	1404.44	1945.44	4293.22	6263.44	6213.11	5412.33		16.3248	-30.502	0.298	16.3197	-30.518	0.308
																0.1	0.1		7072	6628.56	1606.11	2262	4074.67	5949.67	5665.11	5250.67		16.3367	-30.484	0.296	16.3308	-30.668	0.316
																0.1	0.1		6915	6612.44	1327	1997.44	4013.89	5172.44	5299.89	4558.89		16.3477	-30.44	0.296	16.3418	-30.618	0.31
																0.1	0.1		6887.78	6459.33	1178.56	1805.89	4043.56	5194.11	5338.44	4612.22		16.3582	-30.49	0.29	16.353	-30.678	0.312
																0.1	0.1		6607.33	6396.33	1326.22	1869.67	4070.67	5347.22	5470.67	4378.89		16.3692	-30.482	0.288	16.364	-30.672	0.32
																0.1	0.1		6415.33	6119.22	1515.56	2025.11	4421.22	5473.22	5610.78	4733.33		16.3803	-30.514	0.292	16.3743	-30.558	0.314
																0.1	0.1		6506.11	6195.67	1736	2240.67	4472.56	5644.22	5591.78	4850		16.3915	-30.57	0.286	16.3855	-30.726	0.308
																0.1	0.1		6429.44	6169.56	1515.44	2033.11	4035.67	5294.67	5446.67	4871		16.4027	-30.428	0.288	16.3975	-30.742	0.318
																0.1	0.1		6328.44	6180.33	1388.11	1999.78	4073.67	5268	5536.44	4911.44		16.4138	-30.43	0.302	16.408	-30.68	0.31
																0.1	0.1		6704.78	6085.44	1404.67	1962.78	4186.89	5357.11	5393.44	5025.44		16.4248	-30.512	0.296	16.419	-30.504	0.314
																0.1	0.1		6680.56	6325.78	1283.33	1980.44	3985	5465.56	5347.22	4552		16.4363	-30.47	0.302	16.431	-30.492	0.304
																0.1	0.1		6371.44	6076.78	1383.56	2049.44	3958.11	5609.11	5422.56	4486.89		16.4473	-30.486	0.29	16.442	-30.566	0.306
																0.1	0.1		6724.33	5966.78	1422.89	2039.56	3869.89	5629.22	5968.11	4577.33		16.4583	-30.592	0.288	16.4525	-30.54	0.324
																0.1	0.1		6806.33	6137.89	1293.67	2074.33	3995.67	5631.56	5703.44	5492.56		16.4688	-30.362	0.296	16.4637	-30.576	0.31
																0.1	0.1		7197.78	6328	1515.11	2018	4077	5349.67	5599.44	5174.56		16.48	-30.46	0.296	16.4747	-30.476	0.312
																0.1	0.1		6989.67	6607.11	1550.78	2206.89	3991.22	5355.67	5607.33	5006.44		16.4917	-30.504	0.296	16.4855	-30.506	0.32
																0.1	0.1		6771.11	6502.44	1295.22	2174.67	3741.78	5401.33	6200.78	5231.56		16.5025	-30.446	0.288	16.4968	-30.488	0.306
																0.1	0.1		6590.56	6265.89	1166.22	1897.11	3643.56	5328.56	5801	6178.89		16.5137	-30.412	0.294	16.5085	-30.586	0.318
																0.1	0.1		6594.44	6261.11	1216.67	1840.44	3896.11	5374	5337.78	5167.67		16.5255	-30.408	0.302	16.5193	-30.444	0.316
																0.1	0.1		6467	6259.44	1344.89	2057.89	4003.44	5295.11	5483.56	4281.56		16.5363	-30.456	0.302	16.5307	-30.55	0.322
																0.1	0.1		6141.89	6039.89	1250.22	2023.44	4039.78	5400	5546.44	4853.67		16.5475	-30.548	0.286	16.5423	-30.444	0.314
																0.1	0.1		6248.44	5729.89	1368.11	2145.67	3912.11	5356.22	5436.11	5142.89		16.5592	-30.29	0.298	16.5532	-30.512	0.306
																0.1	0.1		6337.11	5763.44	1234.67	1923.89	3830.22	5374.33	5768.78	4929.89		16.5702	-30.338	0.294	16.5643	-30.496	0.312
																0.1	0.1		6232.11	5859.33	1598.56	2070.67	3770.44	5415.56	5700.89	4843.67		16.5813	-30.486	0.29	16.5762	-30.566	0.314
																0.1	0.1		6662.89	5867.11	1509	2189.22	3851.44	5420.11	5651.33	5241.89		16.593	-30.428	0.286	16.587	-30.256	0.318
																0.1	0.1		6770.89	6180.56	1500.33	2073.22	4143.89	5827.22	5303.67	4975.44		16.6038	-30.476	0.29	16.5982	-30.316	0.318
																0.1	0.1		6657.56	6440.89	1656.22	2092	4180.78	5643.56	5337.11	4488.11		16.615	-30.426	0.29	16.6098	-30.256	0.31
																0.1	0.1		6412.44	6361.78	1231	2001.11	4083.78	5296.67	5428.78	4899.89		16.6268	-30.352	0.3	16.6208	-30.178	0.31
																0.1	0.1		6498	6206.11	1319	1969.44	3866.11	5369.78	5642.22	4626.22		16.6378	-30.404	0.292	16.632	-30.206	0.316
																0.1	0.1		6801.78	6214.22	1440.11	2076.11	3937.44	5362.56	5713.78	5050.67		16.6488	-30.39	0.29	16.6437	-30.26	0.312
																0.1	0.1		6845.33	6407.33	1476.33	2151.33	4027.67	5353.11	5701.56	5293.44		16.6607	-30.45	0.306	16.6547	-30.332	0.304
																0.1	0.1		6666.56	5970.33	1995.67	2358.11	3827.67	5354.89	5498	5047.89		16.6715	-30.468	0.286	16.6658	-30.324	0.306
																0.1	0.1		6617.56	5929.44	1661.78	2093.33	3801	5233.33	5139	5154.22		16.6825	-30.508	0.296	16.6773	-30.126	0.314
																0.1	0.1		6964.89	6148.56	1682.22	2068.56	3934.11	5280.22	5352.11	4522.11		16.6943	-30.474	0.292	16.6883	-30.322	0.312
																0.1	0.1		6659.22	6175.78	1617.22	2063.11	3972.33	5280.22	5603.78	4652		16.7053	-30.522	0.292	16.6995	-30.316	0.308
																0.1	0.1		6564.67	6165	1385.33	1816.89	4588.11	5383.44	5966.44	4806.56		16.7165	-30.544	0.294	16.7113	-30.258	0.312
																0.1	0.1		6471.22	6203	1637	2056.22	4129.78	5567.56	6000.33	5365		16.7282	-30.444	0.304	16.7222	-30.45	0.314
																0.1	0.1		6626.33	6194.22	1877.89	2437.44	3814.22	5479.33	5883.67	5889.44		16.739	-30.614	0.298	16.7335	-30.458	0.298
																0.1	0.1		6730.11	6128.89	1944.22	2328.44	3966.89	5294	5838.44	5475.89		16.7503	-30.49	0.294	16.745	-30.444	0.316
																0.1	0.1		6929.11	6139.22	1741.44	2211.56	4040.56	5238.44	5710.11	5537.22		16.7612	-30.468	0.288	16.7557	-30.442	0.314
																0.1	0.1		6788.44	6318	1481.56	2008.22	4211.22	5194.22	5612	5825.22		16.7722	-30.5	0.288	16.7665	-30.39	0.316
																0.1	0.1		7237.33	6426.78	1548.67	2054.33	4190	5247.67	5525.89	5052.33		16.7828	-30.56	0.29	16.7775	-30.478	0.314
																0.1	0.1		7114.33	6463	1236.44	1871.78	3792.56	5192.78	5616.33	4923.67		16.7938	-30.536	0.302	16.7885	-30.388	0.306
																0.1	0.1		6982.33	6390	1121.89	1767	3741.33	5282.67	5685.11	5242.44		16.8048	-30.462	0.294	16.799	-30.534	0.316
																0.1	0.1		6789.22	6329.67	1261	1850.11	3772	5208.78	5579.22	5197.67		16.8153	-30.374	0.306	16.8102	-30.374	0.318
																0.1	0.1		6973.22	6320.22	1540.11	2212.22	4014	5167.89	5326	5011.78		16.8262	-30.566	0.296	16.821	-30.33	0.304
																0.1	0.1		7138.44	6457.78	1679.56	2218.11	3925.44	5124.56	4993.78	4790		16.8378	-30.504	0.296	16.832	-30.504	0.31
																0.1	0.1		7156.56	6488.33	1374.78	1978.89	4170.22	5158.78	4872.56	4434.44		16.849	-30.468	0.292	16.843	-30.44	0.316
																0.1	0.1		7083.56	6237.78	1508.22	1936	4046.11	5441.78	5050.78	4226.56		16.86	-30.56	0.294	16.8548	-30.464	0.316
																0.1	0.1		7233.11	6292.22	1414.56	1899	4092.22	5535.89	5104.89	4535.44		16.8717	-30.52	0.294	16.8658	-30.46	0.318
																0.1	0.1		7294.44	6531.56	1363.11	1868.22	3669.44	5418.67	5054.11	4351.22		16.8827	-30.446	0.3	16.8768	-30.328	0.308
																0.1	0.1		6862.78	6213.22	1428.89	1904.44	3771.22	5163.22	5268.78	4435.78		16.8938	-30.594	0.302	16.8885	-30.572	0.314
																0.1	0.1		6826.33	6281	1532	2194.78	4105.11	5114.44	5749.89	5194		16.9055	-30.532	0.304	16.8997	-30.582	0.306
																0.1	0.1		6680.44	6106.22	2167.44	2480.22	4150.78	5087.78	6037.89	5389.22		16.9167	-30.46	0.298	16.9107	-30.57	0.31
																0.1	0.1		6658.56	6182.56	2273.67	2983.78	3752.78	5106.56	5877.67	5707.78		16.9277	-30.43	0.306	16.9223	-30.568	0.314
																0.1	0.1		6649.78	6240	1690.67	2381.33	3818.44	5031.89	5702.78	5378.11		16.9393	-30.594	0.298	16.9335	-30.646	0.316
																0.1	0.1		6905.67	6485.44	1318.89	1909.33	3852.11	5063.56	5611.22	5633.22		16.9505	-30.498	0.29	16.9447	-30.588	0.318
																0.1	0.1		7196	6574.67	1453.78	1916.67	3721.33	4974.11	5528	5503		16.9615	-30.554	0.29	16.9562	-30.568	0.318
																0.1	0.1		7000.78	6574.33	1580.22	2206.33	3999	5005.78	5369.44	4408.56		16.9732	-30.546	0.294	16.9673	-30.518	0.314
																0.1	0.1		6884	6379	1375.22	1987.11	4177.11	5166.67	5653.89	4640.44		16.9842	-30.442	0.298	16.9785	-30.75	0.32
																0.1	0.1		7211.22	6591.33	1314.33	1872.44	4265.22	5049.11	5582.56	4504.33		16.9953	-30.37	0.3	16.99	-30.514	0.318
																0.1	0.1		6876.78	6579.11	1173.11	1755.56	4259.78	5120.44	5268.56	4563.56		17.0068	-30.452	0.3	17.0012	-30.64	0.322
																0.1	0.1		6663.11	6373.56	1241.11	1771.11	4121.78	5204.33	5282.22	4724.67		17.0178	-30.574	0.296	17.012	-30.776	0.316
																0.1	0.1		6503	6233.44	1442.44	2087.44	3902.56	5188.11	5197.67	4606.33		17.029	-30.322	0.284	17.0238	-30.614	0.316
																0.1	0.1		6568.22	6076.44	1722	2261.89	4088.44	5239.33	5340.89	4672.89		17.0407	-30.346	0.294	17.0348	-30.486	0.326
																0.1	0.1		6624.67	6037	1419.33	2174.22	4074.11	5264.11	5392.11	4745.56		17.0517	-30.344	0.302	17.046	-30.538	0.316
																0.1	0.1		6855.33	6138.33	1376.11	1986.22	3627.56	5214.67	5584	4748.22		17.0628	-30.364	0.286	17.0575	-30.704	0.318
																0.1	0.1		6823.22	6290.22	1353.78	2012.56	4152.56	5230.89	5580.11	4757.67		17.0745	-30.456	0.3	17.0687	-30.554	0.316
																0.1	0.1		6892.56	6326.67	1470.44	2055.22	4008.11	5214.22	5642	4701.67		17.0855	-30.458	0.3	17.0797	-30.614	0.308
																0.1	0.1		7008.33	6351.67	1512	2072.89	3990.78	5170.78	5976.22	5131.67		17.0965	-30.382	0.3	17.0913	-30.512	0.32
																0.1	0.1		6934.56	6402.22	1547.89	2043.89	4302	5127.44	5687	5422.67		17.1082	-30.502	0.298	17.1023	-30.57	0.31
																0.1	0.1		7118.78	6456.33	1496.33	2107.33	4164.89	5206.33	5650.89	5149.44		17.1193	-30.356	0.306	17.1135	-30.508	0.312
																0.1	0.1		7153.33	6906	1482.11	2029.67	4154.22	5206.22	5853.89	5070.11		17.1305	-30.502	0.294	17.1252	-30.612	0.326
																0.1	0.1		7155.11	7354	1283.11	1964	4361.78	5239.44	6226.44	5157.22		17.142	-30.374	0.296	17.1363	-30.576	0.31
																0.1	0.1		7004.56	6820.78	1157.56	1853.56	4282.56	5286.11	6122.22	5702.89		17.1532	-30.472	0.292	17.1472	-30.566	0.314
																0.1	0.1		7065.89	6558	1345.33	1968.67	4178.33	5295	6480.44	5439.78		17.1643	-30.566	0.298	17.159	-30.544	0.31
																0.1	0.1		6975.33	6455.67	1036.67	1860.44	3882.78	5319.56	6752.11	6346.44		17.1758	-30.424	0.304	17.17	-30.552	0.304
																0.1	0.1		6992.89	6463.11	1305.22	1897.89	3908.22	5335.11	6011.33	6686.78		17.187	-30.386	0.304	17.1812	-30.522	0.324
																0.1	0.1		6769.44	6376.56	1626.78	2203.44	4152.78	5392.11	6154.89	5528		17.198	-30.388	0.294	17.1928	-30.546	0.32
																0.1	0.1		6517.11	6350	1359.56	2192.44	4022.33	5304.56	6143	6247.44		17.2097	-30.442	0.304	17.2038	-30.462	0.312
																0.1	0.1		6661.67	6180.56	1241.78	1826.78	3892.78	5281.56	5683.67	5599.11		17.2208	-30.534	0.288	17.215	-30.438	0.318
																0.1	0.1		6603.44	6413.89	1208.78	1868.89	4222.89	5299.22	5912	5457.11		17.2318	-30.414	0.296	17.2267	-30.358	0.318
																0.1	0.1		6627.78	6181.78	1203.22	1922.11	4405.89	5690.22	5660.44	5968.11		17.2435	-30.42	0.3	17.2377	-30.234	0.312
																0.1	0.1		6467.22	6133.44	1176.56	1850.89	4626.67	5631.56	5894.67	4829.56		17.2545	-30.442	0.304	17.2487	-30.278	0.318
																0.1	0.1		6537.44	6100.22	1364.67	1921	4691	5672.78	5974	4943.33		17.2655	-30.406	0.296	17.2603	-30.36	0.322
																0.1	0.1		6352.78	6056.56	1174.78	1899.11	4114	5475.33	5479.33	5141.78		17.2768	-30.47	0.282	17.2715	-30.4	0.306
																0.1	0.1		6496.67	5910.44	1491.67	1928.11	3873.22	5224.44	5392	4461.33		17.2878	-30.606	0.296	17.282	-30.222	0.314
																0.1	0.1		6909.33	6255.78	1545.44	2127	4196.89	5251.78	5282.78	4673.44		17.299	-30.486	0.294	17.2938	-30.33	0.306
																0.1	0.1		7017	6373	1539.44	2150.33	3816.44	5327.78	5263.44	4775.44		17.311	-30.434	0.29	17.3048	-30.472	0.314
																0.1	0.1		7088	6567.22	1446.44	2046.89	4049.33	5376.89	5352.22	4450.56		17.3222	-30.472	0.29	17.3162	-30.25	0.314
																0.1	0.1		6722	6335	1547.78	2020.11	4253.67	5498.78	5373.22	4676.33		17.3325	-30.602	0.294	17.3273	-30.38	0.306
																0.1	0.1		6579.67	6138.89	1525.89	2267.11	4144.44	5219	5655.67	4760.22		17.3437	-30.53	0.298	17.3385	-30.426	0.31
																0.1	0.1		6494.89	6215.33	1268.44	2146.89	3814.67	5175.44	5745.44	5007.22		17.3557	-30.392	0.294	17.3497	-30.402	0.318
																0.1	0.1		6508.44	6203.78	1250.67	2032.11	3994.78	5338.11	5395.89	4835		17.3667	-30.482	0.292	17.3608	-30.39	0.31
																0.1	0.1		6483.44	6157.56	1687.67	2031.33	4003.22	5469.44	5229.44	4471.44		17.3777	-30.32	0.296	17.3725	-30.322	0.316
																0.1	0.1		6103.56	5829.67	1573.22	1994	4060.89	5713.44	5363.33	4332		17.3895	-30.62	0.294	17.3837	-30.334	0.31
																0.1	0.1		6207.67	5702.22	1575.22	2017.11	3922.33	5821.11	5875.89	4673.67		17.4007	-30.532	0.304	17.3947	-30.39	0.316
																0.1	0.1		6520.67	5930.44	1502.78	1961.44	3755.78	5681.33	5759.44	5389.56		17.4118	-30.456	0.3	17.4065	-30.31	0.318
																0.1	0.1		6253.11	5920.56	1427.11	1878.67	3659.33	5325.22	5688.11	5359.67		17.4228	-30.416	0.296	17.4168	-30.408	0.33
																0.1	0.1		6562.56	5767.33	1687.44	1939.22	3827.22	5333.67	6031.33	5942		17.434	-30.48	0.288	17.428	-30.378	0.32
																0.1	0.1		6623	6158.11	1900.11	2182.44	3875.56	5156.56	6739.44	6024.89		17.4453	-30.4	0.302	17.44	-30.42	0.324
																0.1	0.1		6615	6242	2070.22	2263.89	4067.89	5235.22	5722.11	6709.89		17.4572	-30.704	0.304	17.4512	-30.426	0.316
																0.1	0.1		6533.44	6157	1885.56	2110.44	3834.33	5316.89	5411.67	5568.22		17.4683	-30.518	0.296	17.4625	-30.506	0.304
																0.1	0.1		6631.78	6241.67	1652.56	1924.22	3593.44	5294.11	5502.67	4821.56		17.4795	-30.51	0.294	17.4743	-30.556	0.308
																0.1	0.1		6703.11	6228.22	1663.67	2069.44	3830.67	5346	5427.11	4951		17.4913	-30.586	0.306	17.4855	-30.55	0.306
																0.1	0.1		6946.78	6239.78	1326.11	1888	3854.56	5349.33	5457	4376.56		17.5025	-30.534	0.304	17.4965	-30.72	0.316
																0.1	0.1		6616.56	6044.78	1198.33	1758.33	3826.22	5300.22	5446.89	4580.11		17.5133	-30.504	0.294	17.5082	-30.412	0.316
																0.1	0.1		6762.89	5880.22	1288.33	1883.44	3812.56	5508.33	5525.33	4771.33		17.525	-30.456	0.296	17.5193	-30.594	0.328
																0.1	0.1		7090.67	6191.67	1600.89	2340.67	4043.89	5773.56	5574.22	4886.89		17.536	-30.488	0.302	17.5302	-30.598	0.314
																0.1	0.1		6889.89	6361	1582.78	2251.22	4158.44	5500.89	5534	4861.33		17.5473	-30.536	0.296	17.542	-30.502	0.314
																0.1	0.1		6703	6214.67	1278.44	1788.44	3890.11	5393.67	5657.56	5675.89		17.5588	-30.57	0.306	17.553	-30.674	0.308
																0.1	0.1		6671.89	6271.89	1373.56	1826.67	4287.78	5223.11	5387.22	6227.11		17.57	-30.49	0.298	17.5642	-30.584	0.332
																0.1	0.1		6620.11	6314.56	1611.56	2033	4369	5386.22	5516.89	4940.33		17.5812	-30.502	0.306	17.576	-30.486	0.314
																0.1	0.1		6465.33	6093.67	1598.11	2020	4040.33	5679.67	5747.11	4579.89		17.5932	-30.48	0.306	17.5872	-30.664	0.31
																0.1	0.1		6626	5922.44	1625.11	2055.56	4040.67	5600.56	5749	5339.44		17.6043	-30.436	0.298	17.5983	-30.522	0.308
																0.1	0.1		6857.89	6252.33	1628.22	2220.11	4005.44	5408.56	5488.78	5222.67		17.6155	-30.438	0.296	17.6103	-30.688	0.316
																0.1	0.1		6931	6359.67	2226.56	2479.56	3823.44	5178.44	5225.78	4944.56		17.6272	-30.372	0.306	17.6212	-30.576	0.32
																0.1	0.1		6828.11	6306.67	2237.11	3126.78	4172.33	5250.89	5409.44	4698.56		17.638	-30.392	0.304	17.6325	-30.502	0.312
																0.1	0.1		6858.89	6323.89	1692.33	2268	3831.44	5395	5517.89	4399		17.6493	-30.402	0.298	17.6442	-30.696	0.31
																0.1	0.1		6794.33	6311.44	1481.89	2067.22	4054	5314.33	5905.56	4297.56		17.6613	-30.568	0.288	17.6552	-30.644	0.312
																0.1	0.1		7124.89	6492.89	1368.67	1966.56	3900.56	5353.33	6082	4777.89		17.6725	-30.568	0.294	17.6665	-30.52	0.322
																0.1	0.1		7018.67	6343	1305.67	1915.11	3940.33	5376.33	5847.11	5306.89		17.6837	-30.338	0.3	17.6785	-30.484	0.312
																0.1	0.1		7087.78	6294	1345.44	1785	3829.44	5324.67	6044.89	5324.89		17.6957	-30.354	0.302	17.6897	-30.562	0.318
																0.1	0.1		6861.11	6134.33	1354.89	1771	4053.33	5186.33	5935.44	5800.33		17.7067	-30.3	0.302	17.701	-30.596	0.306
																0.1	0.1		7355.11	6241.89	1295.78	1790.78	3875	5216.33	5577.89	6037.56		17.7182	-30.624	0.308	17.7128	-30.778	0.316
																0.1	0.1		7556.78	6650.44	1573.11	2004.56	4154.22	5194.78	5718.56	5474.33		17.73	-30.478	0.296	17.724	-30.63	0.3
																0.1	0.1		7073.89	6591	1607	2460.78	4024	5059.78	5620.11	5354.56		17.7408	-30.424	0.3	17.7353	-30.552	0.324
																0.1	0.1		6934.67	6456.78	1518.56	2298.56	4059.11	5208.89	5604.22	4982.11		17.7522	-30.394	0.302	17.7468	-30.622	0.314
																0.1	0.1		6694	6409.89	1385.67	1988	4002.11	5260.67	5599.78	4542.67		17.7638	-30.458	0.3	17.7577	-30.538	0.318
																0.1	0.1		6684.78	6340.56	1423.56	1964.56	3888.67	5346.56	5416.11	5072.33		17.7747	-30.436	0.302	17.7692	-30.54	0.308
																0.1	0.1		6856.33	6443.22	1368.44	1965.89	3977.56	5140.44	5112.67	4941.11		17.7858	-30.484	0.292	17.7807	-30.578	0.318
																0.1	0.1		6974.67	6643.11	1471.67	2018.89	4204.89	5190	5153.89	4570.11		17.7975	-30.394	0.296	17.7917	-30.478	0.32
																0.1	0.1		6901.11	6446.56	1252.11	1786.67	4130.11	5258.67	5056.67	4810.44		17.8087	-30.432	0.304	17.8027	-30.564	0.322
																0.1	0.1		6678.78	6458	1257.67	1781.78	3967.11	5346.11	4937.11	4755.78		17.82	-30.542	0.3	17.8147	-30.554	0.306
																0.1	0.1		6909.33	6218.33	1396.11	1948	3903.11	5260.56	4953	4542.44		17.8318	-30.362	0.302	17.8258	-30.624	0.318
																0.1	0.1		7480.67	6705.67	1665.22	2162.33	3843.89	5111	5203.78	4009.11		17.843	-30.414	0.294	17.8372	-30.526	0.32
																0.1	0.1		7109.67	6754.78	1524	2245	3785.67	5049.33	5770.89	4847.89		17.8543	-30.5	0.298	17.849	-30.578	0.32
																0.1	0.1		6745.22	6280.78	1279.11	2099.67	3902.67	5241.22	6061.56	5109.56		17.8662	-30.522	0.294	17.8602	-30.33	0.316
																0.1	0.1		6482.89	5998	1340.78	2018.56	3913.56	5179.44	5766.22	4787.33		17.8772	-30.406	0.296	17.8715	-30.396	0.32
																0.1	0.1		6650.22	6110.11	1143.78	1871.89	4065.89	5139.22	5658.22	5528.22		17.8885	-30.572	0.29	17.8833	-30.38	0.308
																0.1	0.1		6746.22	6234.33	1232.22	1835.78	3900.44	5055.44	6015	5531.44		17.9005	-30.214	0.302	17.8943	-30.244	0.308
																0.1	0.1		6934.78	6239.56	1251	2021.78	3885.89	5110.78	5636.44	5508.22		17.9117	-30.47	0.304	17.9058	-30.374	0.302
																0.1	0.1		6725.67	6288.56	1346.78	1950.78	4391.22	5122.11	5301.78	4610.11		17.923	-30.52	0.29	17.9177	-30.236	0.324
																0.1	0.1		6837.78	6300.67	1387.67	1864.11	4184.11	5134.22	5453.78	4744.44		17.934	-30.396	0.298	17.9287	-30.244	0.31
																0.1	0.1		6747.22	6392.56	1453.78	2063.67	3936.78	5185.22	5388.22	4249.11		17.9448	-30.52	0.302	17.9393	-30.38	0.312
																0.1	0.1		6774.44	6278.33	1440.78	2100.56	4325.44	5140.78	5565.11	4139.67		17.9563	-30.298	0.296	17.951	-30.404	0.314
																0.1	0.1		7006.44	6436.89	1532.78	2134.67	4147.11	5118.56	5500	4800.33		17.968	-30.462	0.292	17.962	-30.38	0.314
																0.1	0.1		7180.11	6600.78	1490.44	2110.78	4152.67	5304	5345.67	4498.78		17.9792	-30.44	0.294	17.9733	-30.42	0.316
																0.1	0.1		7204.22	6702	1146.22	2052.78	4252.78	5232.89	5573.89	4478.44		17.9905	-30.63	0.3	17.9852	-30.324	0.316
																0.1	0.1		7052	6694	1307.44	1849.44	4090.56	5253.56	5673.56	4537.56		18.0025	-30.51	0.304	17.9963	-30.348	0.316
																0.1	0.1		7049.78	6418.44	1522.11	2073.11	3810.11	5193.22	5571.22	4388.33		18.0135	-30.362	0.292	18.0077	-30.412	0.32
																0.1	0.1		6986.11	6494.22	1623.78	2223.78	3926.44	5234.56	5458.78	4544.11		18.0248	-30.576	0.306	18.0197	-30.472	0.318
																0.1	0.1		6727.11	6477.33	1388.89	2044.89	3902.56	5329.89	5589.33	4722.56		18.0367	-30.498	0.298	18.0307	-30.388	0.322
																0.1	0.1		6433.67	6352.56	1404.89	2097.22	3859	5483.11	5806.44	4620.22		18.0477	-30.702	0.294	18.042	-30.4	0.318
																0.1	0.1		6811.11	6374.89	1341.11	2014	4228.22	5179.11	5952.56	4625.11		18.059	-30.48	0.302	18.0537	-30.49	0.324
																0.1	0.1		7284.67	6578.89	1341.33	2011.67	4351.78	5107.33	5845	5197.56		18.0705	-30.546	0.296	18.0645	-30.494	0.314
																0.1	0.1		7194	6719.33	1271.78	1958.11	4310.67	5106.78	5796.44	5551.78		18.0815	-30.418	0.298	18.0758	-30.456	0.312
																0.1	0.1		6687.78	6359.56	1358	1869.56	4221.11	5272.11	6214.11	5599.44		18.0927	-30.594	0.304	18.0875	-30.41	0.312
																0.1	0.1		6619.56	6080.67	1420.56	1841.11	4032.89	5241.44	6086.44	5465.11		18.1043	-30.504	0.304	18.0983	-30.526	0.318
																0.1	0.1		6572	6370.89	1386	1847.78	4086	5166.44	6027.11	4750.56		18.1152	-30.488	0.3	18.1095	-30.446	0.32
																0.1	0.1		6698.89	6227.22	1317.67	1826.33	4022.11	5247.56	6347.44	5317.22		18.1265	-30.6	0.298	18.1212	-30.44	0.312
																0.1	0.1		6774.33	6300.78	1431.67	1911	4215.44	5321.22	5724	5524.11		18.1382	-30.434	0.31	18.1322	-30.508	0.31
																0.1	0.1		6864.44	6380.44	1572.22	2033.67	4257.78	5652.33	5784.22	5526.22		18.1492	-30.6	0.294	18.1433	-30.624	0.322
																0.1	0.1		6871.67	6448.11	1298.56	1903.11	3821.33	5434	6031.44	6255.56		18.1602	-30.492	0.3	18.155	-30.606	0.322
																0.1	0.1		6803	6361.78	1370.89	1808.67	3763.67	5447.44	5756.67	5545.78		18.172	-30.42	0.3	18.166	-30.614	0.318
																0.1	0.1		6606.44	6121	1478.78	1963	4365.67	5676.78	5874.44	5123.67		18.1828	-30.53	0.302	18.1772	-30.548	0.314
																0.1	0.1		6620.22	6195.89	1323.67	1827.33	4205.22	5625	5634	4761.11		18.1938	-30.406	0.294	18.1887	-30.698	0.334
																0.1	0.1		6518.67	6193.11	1319.33	1882.44	4232.33	5504.67	5640.67	4599.56		18.2053	-30.576	0.306	18.1995	-30.608	0.322
																0.1	0.1		6595.67	6120.44	1307.67	1912.89	4204.56	5574.67	5942.11	4546.78		18.2163	-30.53	0.308	18.2107	-30.632	0.316
																0.1	0.1		6512.89	6215.11	1366.56	1981.78	4194.56	5650.33	5381.44	4856.56		18.227	-30.444	0.29	18.2215	-30.634	0.322
																0.1	0.1		6167.67	5866.56	1447.33	2081.67	4172.22	5425.78	5379	4395.33		18.2375	-30.508	0.298	18.2323	-30.638	0.32
																0.1	0.1		6303.78	5648.67	1684.44	2214.78	4189.22	5337.11	5591.67	4827.67		18.2483	-30.526	0.302	18.2428	-30.674	0.308
																0.1	0.1		6633.78	6119.22	1350.78	1881.44	4117.33	5297.78	5446	5440.78		18.2588	-30.396	0.298	18.2535	-30.672	0.318
																0.1	0.1		6470.56	6181.44	1129.56	1651.11	3850.22	5216.22	5383.78	5250.67		18.2697	-30.632	0.296	18.2645	-30.634	0.316
																0.1	0.1		6761.89	5986.44	1304	1781.67	3907.56	5183.67	5441.44	4853.11		18.2807	-30.42	0.298	18.2753	-30.538	0.32
																0.1	0.1		6643.89	6183.67	1804.22	2114.22	3845.11	5108.44	5611.33	4846		18.2915	-30.43	0.298	18.2858	-30.49	0.31
																0.1	0.1		6382	6023.56	1708.78	2229.67	3820.78	5203.22	5650.78	4508.89		18.302	-30.384	0.302	18.2968	-30.714	0.308
																0.1	0.1		6464.44	5927	1624.78	2139.44	4147.89	5284.22	5275.33	4852.78		18.313	-30.616	0.294	18.3077	-30.51	0.318
																0.1	0.1		6806.78	6028.33	1793.22	2330.44	3845.33	5485.78	5136.11	4652.67		18.3245	-30.388	0.3	18.3187	-30.538	0.312
																0.1	0.1		6654.56	6453	1766.67	2187.78	3683.44	5548.89	5398.11	4479.44		18.335	-30.474	0.29	18.3297	-30.562	0.318
																0.1	0.1		6827.89	6375.78	1983.78	2390	3961.67	5809.22	5795.22	4834.33		18.3458	-30.554	0.292	18.3405	-30.596	0.324
																0.1	0.1		6741.78	6204.44	1833	2246.89	3683.22	5711.67	5862.78	5121.78		18.3562	-30.286	0.312	18.351	-30.692	0.312
																0.1	0.1		6822.78	6134.22	1589.11	2039.44	3695.56	5334.78	6274	5101.44		18.3672	-30.38	0.298	18.3615	-30.39	0.326
																0.1	0.1		7380.78	6384.78	1508	2025.89	3604.11	5295.44	6403.33	5726.33		18.3775	-30.488	0.3	18.3723	-30.604	0.322
																0.1	0.1		7117.78	6308.56	1482.33	2069.22	3953.89	5243.78	6931	5797.44		18.3878	-30.494	0.304	18.3827	-30.742	0.324
																0.1	0.1		6868.78	6168.44	1294.89	1810.56	3891	5291.11	6209	6499.78		18.3988	-30.426	0.292	18.3937	-30.652	0.306
																0.1	0.1		6793.33	6220	1207.56	1775.44	3792.89	5363.89	5701	6238.67		18.4092	-30.53	0.298	18.404	-30.598	0.322
																0.1	0.1		6787.33	6284.11	1511.44	1997.78	4063.11	5431.11	5634.44	5079.67		18.4195	-30.51	0.298	18.4143	-30.578	0.304
																0.1	0.1		6761.89	6228.56	1795.22	2368	4146.11	5289.67	5221.56	4890.33		18.4302	-30.42	0.296	18.4248	-30.588	0.314
																0.1	0.1		6786.11	6197.78	1620.44	2388.11	3788.67	5314.44	5269.22	4733.22		18.441	-30.482	0.294	18.4358	-30.51	0.322
																0.1	0.1		6904.78	6327.22	1375.78	1924.56	4087.89	5367.22	5469	4753.22		18.4522	-30.412	0.3	18.4468	-30.642	0.312
																0.1	0.1		6669.67	6209.89	1314.44	1987.22	4188.11	5592.44	5537.56	4978.11		18.4632	-30.526	0.296	18.4573	-30.452	0.312
																0.1	0.1		6802.89	6133.11	1345.33	1918.33	4361.44	6001.89	5803.22	4693.11		18.4735	-30.332	0.3	18.4683	-30.492	0.32
																0.1	0.1		6943.56	6233.22	1345.33	1911.67	4177.56	5517.56	6297.44	5105.22		18.4838	-30.434	0.31	18.4787	-30.544	0.316
																0.1	0.1		7004.78	6139.67	1768	2127.89	3756.11	5317.56	6322.78	5630.44		18.4948	-30.488	0.29	18.4895	-30.566	0.312
																0.1	0.1		7141.56	6479	1724.22	2368.78	4267.89	5189.78	5682.89	5774.89		18.5052	-30.346	0.306	18.5	-30.278	0.316
																0.1	0.1		6932	6376.11	1338.33	1913	4369.89	5223.56	5366.11	4896.22		18.5162	-30.528	0.312	18.5103	-30.492	0.318
																0.1	0.1		7107.89	6381.11	1274.22	1797.11	3885.11	5404.44	5722.11	4516.11		18.5267	-30.318	0.294	18.5213	-30.252	0.316
																0.1	0.1		6791.33	6080.22	1829.56	2178.78	3801.22	5303.56	5909.67	5182.67		18.537	-30.406	0.302	18.5318	-30.262	0.316
																0.1	0.1		7217.56	6126.11	1682	2953.56	3759.89	5175.44	5769.56	5599.56		18.548	-30.466	0.306	18.5423	-30.322	0.308
																0.1	0.1		7491.33	6391.22	1310.67	2389	3863.78	5260	5637	5527		18.5585	-30.486	0.292	18.5533	-30.296	0.316
																0.1	0.1		7523.22	6508.11	1357.56	1999.89	4258.33	5253.44	5355.67	5513.44		18.5695	-30.496	0.284	18.5643	-30.4	0.312
																0.1	0.1		7330.22	6563.44	1194.33	1781.89	3765.56	5339.89	5205.78	5055.22		18.5805	-30.492	0.302	18.5753	-30.218	0.316
																0.1	0.1		7202.56	7063.89	1389.22	1972.56	3886.89	5323.33	5440.22	4811.44		18.5917	-30.5	0.304	18.5858	-30.404	0.314
																0.1	0.1		6853.78	6618	1178.22	1940.22	4228.22	5191.89	5616.33	4871.33		18.602	-30.508	0.3	18.5968	-30.44	0.304
																0.1	0.1		6884.44	6419.67	1013	1886.56	3902.44	5266.22	5726.56	4796.67		18.6123	-30.556	0.296	18.6072	-30.466	0.31
																0.1	0.1		6815.56	6622.11	1151.22	1728.67	3610	5604	5854.33	5056.33		18.6235	-30.344	0.298	18.6182	-30.398	0.316
																0.1	0.1		6747.67	6376.89	1396.44	1994.44	4076.67	5954	5899.44	5063.11		18.6343	-30.534	0.294	18.6287	-30.392	0.32
																0.1	0.1		6507.67	6535.89	1415	2075.67	3840.67	5480	5652.78	5037		18.6447	-30.372	0.31	18.6395	-30.402	0.318
																0.1	0.1		6733	6215.67	1527.33	2245.67	3766.33	5221.22	5722	5396.89		18.6558	-30.504	0.296	18.6505	-30.518	0.32
																0.1	0.1		7296.33	6460.56	1286.78	2087.89	4242.44	5119.67	5435.44	4833.67		18.6663	-30.384	0.304	18.661	-30.45	0.322
																0.1	0.1		7141.78	6448.89	1121.89	1918	4474.33	5098.33	5844.67	4697.67		18.6772	-30.48	0.3	18.6715	-30.452	0.312
																0.1	0.1		6792.33	6280.89	1331.22	1898.44	4329.22	5206.78	6012.44	5541.22		18.6878	-30.448	0.302	18.6825	-30.484	0.314
																0.1	0.1		6691.89	6172.44	1459.33	2020.22	4193.11	5305.33	5412.67	5832.22		18.6985	-30.5	0.292	18.6933	-30.294	0.312
																0.1	0.1		6898.67	6357.56	1331.67	2334.78	4260.56	5145.11	5298.33	4676.67		18.7093	-30.442	0.3	18.7038	-30.452	0.314
																0.1	0.1		6861.89	6343.22	1232.78	2036.89	4071.89	5149.11	5339.22	4432.89		18.7198	-30.574	0.302	18.7145	-30.564	0.322
																0.1	0.1		7224	6278.56	1160.11	1860.33	3954.22	5184.56	5274.78	4504.89		18.7307	-30.536	0.296	18.7255	-30.564	0.318
																0.1	0.1		6739.44	6345.89	1152.67	1807.78	3858.67	5177.22	5075	4800.22		18.7422	-30.586	0.3	18.7365	-30.586	0.318
																0.1	0.1		6721	6287.89	1293	1876.67	4108.44	5257.11	4800.33	5201.22		18.7527	-30.482	0.306	18.7475	-30.742	0.316
																0.1	0.1		6830.11	6317.67	1272.11	1872.89	4280.78	5328.56	5041.67	4444.67		18.7635	-30.444	0.308	18.7578	-30.542	0.316
																0.1	0.1		6773.78	6369.78	1349.67	1915	4036.22	5095.89	5665.56	4445		18.774	-30.422	0.302	18.7687	-30.408	0.306
																0.1	0.1		6892.44	6275.11	1208	1773.89	4323.78	5236.78	5652.67	4719.33		18.7848	-30.436	0.304	18.7795	-30.586	0.302
																0.1	0.1		6783.33	6278	1333.78	1811.22	4292.56	5345	5535.44	4725.56		18.7955	-30.544	0.308	18.79	-30.616	0.322
																0.1	0.1		6882.22	6336.44	1307.44	1840.89	4245.56	5265.33	5670.44	5225.33		18.806	-30.36	0.308	18.8007	-30.404	0.326
																0.1	0.1		6834.22	6329.33	1446.89	1936.78	4211.44	5115.78	6028.33	5413.67		18.8168	-30.434	0.304	18.8117	-30.494	0.312
																0.1	0.1		6866	6409.22	1503.89	1984	4126.22	5006.78	5689.56	5336		18.8272	-30.402	0.306	18.822	-30.538	0.318
																0.1	0.1		6888	6369.89	1353	1832.11	4047.22	4994.67	5480.89	4921		18.8382	-30.532	0.306	18.8323	-30.67	0.316
																0.1	0.1		6724.11	6474.89	1186.33	1801	4080.56	5158.33	5421.11	5257.11		18.8485	-30.494	0.306	18.8433	-30.69	0.318
																0.1	0.1		6457.11	6353.33	1323.22	1896.44	3865.67	5205.22	5339.78	5184.78		18.8588	-30.34	0.29	18.8535	-30.584	0.308
																0.1	0.1		6865.22	6359.78	1198.33	1771.11	4111.78	5157.11	5424.56	4434.67		18.87	-30.244	0.296	18.8647	-30.658	0.318
																0.1	0.1		7204.67	6648.78	1119.78	1688.56	4304.89	5226.89	5707.56	4410.44		18.8812	-30.38	0.302	18.8752	-30.708	0.32
																0.1	0.1		7373.44	6689.33	1327.78	1891	4039.33	5625.89	5358.22	4428.78		18.8915	-30.524	0.294	18.8863	-30.68	0.322
																0.1	0.1		7020	6637.89	1611.33	2182.89	4094.33	5601.78	5303.56	4165.33		18.9025	-30.466	0.304	18.8973	-30.542	0.316
																0.1	0.1		6958.67	6605.33	1692.33	2256.67	4008.56	5193.44	5373.33	4147.33		18.913	-30.294	0.31	18.9078	-30.64	0.318
																0.1	0.1		6964.11	6600.56	1467.44	2002.33	3957.89	5116.78	5324.78	4476		18.9237	-30.44	0.3	18.9183	-30.628	0.318
																0.1	0.1		6821.67	6540.33	1255.67	1826.11	4075.22	5073.78	5586.11	4975.22		18.934	-30.388	0.3	18.9288	-30.748	0.324
																0.1	0.1		6716.22	6285.44	1191.22	1756.78	3949	5293	5830.11	5748.11		18.9445	-30.51	0.296	18.9392	-30.576	0.33
																0.1	0.1		6964.22	6330.22	1375.67	1748.44	3801.22	5519.56	5551.89	5383.89		18.9555	-30.492	0.302	18.9503	-30.598	0.316
																0.1	0.1		7157.22	6598.33	1727.44	2017.56	4316.11	5289.89	5696.89	4636.44		18.9665	-30.508	0.296	18.9608	-30.606	0.32
																0.1	0.1		7126.33	6590.89	1669.78	2111.67	4299.67	5151.22	6261.11	5298.44		18.9772	-30.39	0.3	18.9718	-30.6	0.328
																0.1	0.1		6950.67	6462.67	1696.56	2120.89	4360.78	5090.56	6193.78	5546.56		18.988	-30.47	0.3	18.9827	-30.624	0.316
																0.1	0.1		6777.56	6479.89	1608.11	2124.56	4254.44	5310	6131.89	5956.22		18.999	-30.594	0.294	18.9932	-30.598	0.322
																0.1	0.1		6680.89	6263.11	1874.78	2270.22	3611.44	5312.11	5818.67	5944.67		19.01	-30.468	0.31	19.0042	-30.664	0.314
																0.1	0.1		6573	6215.44	2174.89	2470.22	3679.44	5249.22	5821.33	5121.22		19.0207	-30.406	0.298	19.0153	-30.636	0.328
																0.1	0.1		6695.11	6068.11	2264.78	2746.78	3982.11	5288.44	5926.44	5064.67		19.0317	-30.474	0.296	19.0263	-30.638	0.324
																0.1	0.1		6426.11	6322.22	1790	2360.22	3967.67	5408.44	5619	5874.78		19.0427	-30.318	0.298	19.0368	-30.608	0.318
																0.1	0.1		6393.89	6139.44	1570.89	2147.89	3835.44	5855.44	5817.67	6238.67		19.0533	-30.506	0.298	19.048	-30.566	0.326
																0.1	0.1		6495	6081.56	1492	2015.33	4018.78	5991.67	5901.22	6157.89		19.0643	-30.548	0.298	19.059	-30.742	0.324
																0.1	0.1		6468.33	5980.44	1477	1988.67	4306.67	6138.22	5694.56	5631.22		19.0753	-30.44	0.298	19.07	-30.524	0.328
																0.1	0.1		6621.56	6088.44	1448.11	2121	4073.89	5828.33	5490.56	5055.67		19.0862	-30.418	0.3	19.0807	-30.55	0.322
																0.1	0.1		6351.33	6109.44	1644.56	2180	3901.22	5436.78	5525.22	4730.89		19.0967	-30.412	0.298	19.0915	-30.554	0.322
																0.1	0.1		6433.33	6083.22	1698.67	2160.78	4089.22	5610.44	5484.22	5056.11		19.1077	-30.49	0.3	19.1023	-30.502	0.318
																0.1	0.1		6597.89	6246.89	1549.11	2173.67	4287.44	6223.44	5645.78	4521.22		19.1183	-30.342	0.294	19.1128	-30.592	0.32
																0.1	0.1		6687.89	6254.44	1263.67	1876.22	4427.22	6299.67	5531.11	5678.89		19.1295	-30.46	0.296	19.1237	-30.516	0.324
																0.1	0.1		6555.11	6411.11	1183.11	1776.89	4027.56	5446.78	5457.11	5246.67		19.1405	-30.404	0.298	19.1352	-30.52	0.318
																0.1	0.1		6650.44	6259.56	1309.22	1808.56	3765.11	5227.56	5748.44	4899.78		19.1522	-30.398	0.306	19.1462	-30.396	0.312
																0.1	0.1		6808	5810	1507	1945.22	3785.44	5244.78	6012.89	4790		19.1632	-30.434	0.3	19.1573	-30.21	0.322
																0.1	0.1		6916.78	5907.56	1813	2235.44	3908.56	5101	5802.89	5630.56		19.1743	-30.396	0.304	19.169	-30.352	0.328
																0.1	0.1		7431.33	6263.33	1914.11	2671.78	3723.56	5277.78	5675.56	5706.11		19.186	-30.542	0.298	19.1802	-30.14	0.318
																0.1	0.1		7471	6337	1325.11	2090.11	3845.78	5239.33	5512.22	5163.33		19.197	-30.514	0.308	19.1913	-30.306	0.322
																0.1	0.1		7233.67	6106.11	1619.33	1867	4044.89	5182.67	5474.67	4294		19.208	-30.48	0.302	19.2028	-30.344	0.322
																0.1	0.1		7005	5908	1824.22	2158.56	3822.11	5264.89	5280.67	4622.44		19.2197	-30.436	0.292	19.2138	-30.234	0.32
																0.1	0.1		6896.33	6251.67	1568	2649	3849.33	5313.22	5144	4834.33		19.2302	-30.53	0.296	19.2248	-30.34	0.312
																0.1	0.1		6941.78	6052.11	1310.44	2213.33	3930.67	5244.44	5291.44	4399.22		19.2412	-30.428	0.302	19.2358	-30.362	0.324
																0.1	0.1		6815	6224.78	1334.56	2057.33	3976.78	5533.89	5662.44	4425.78		19.2527	-30.466	0.306	19.2468	-30.424	0.33
																0.1	0.1		6626.67	6316.11	1310.44	1918.78	3699.56	5270.11	5781.67	4765.89		19.2637	-30.55	0.298	19.2578	-30.368	0.318
																0.1	0.1		6659	6187.78	1311.11	2021.11	3721	5177.22	6151.78	4759.22		19.2748	-30.372	0.3	19.2695	-30.4	0.32
																0.1	0.1		6822.11	6144.67	1246.11	1874.33	3648.56	5252.44	6233.56	5133.78		19.2853	-30.368	0.296	19.28	-30.228	0.32
																0.1	0.1		6808.78	6136.33	1236.89	1947.44	3760.44	5281.78	6597.33	5628.33		19.296	-30.468	0.302	19.2908	-30.534	0.324
																0.1	0.1		6876.44	6090.44	1259.78	1917.22	3787.11	5413.44	6334.89	5623.11		19.3067	-30.268	0.304	19.301	-30.428	0.32
																0.1	0.1		7108.22	6403	1521.22	2115	3965.33	5484.67	5753.44	5406.22		19.3173	-30.526	0.302	19.312	-30.54	0.316
																0.1	0.1		6998.67	6414.67	1538.44	2172.89	4074	5539.67	5509.11	5005.67		19.328	-30.44	0.302	19.3228	-30.456	0.32
																0.1	0.1		7047.44	6405.67	1368	2124.67	4279.56	5411.33	5447.11	4801.44		19.3388	-30.6	0.304	19.3332	-30.56	0.324
																0.1	0.1		6981.44	6344.22	1097.56	1886.11	3802.78	5335.78	5503.44	4947.67		19.3493	-30.33	0.296	19.344	-30.494	0.326
																0.1	0.1		7285.78	6407	1166.44	1749.44	3878.22	5359.56	5896.89	4965.33		19.3603	-30.408	0.296	19.3552	-30.4	0.322
																0.1	0.1		7191.78	6407.11	1251	2030.44	4086.22	5574.11	5747.33	5467.89		19.3715	-30.43	0.298	19.3655	-30.596	0.318
																0.1	0.1		7214.22	6166.44	1127.78	2019.33	3893.44	5688.78	6006.22	5572.44		19.3827	-30.512	0.3	19.3768	-30.476	0.328
																0.1	0.1		7009.11	6251	1126.78	1970.22	3819.22	5422.78	5975.56	5348.78		19.3932	-30.45	0.3	19.3878	-30.554	0.328
																0.1	0.1		7204.22	6450.89	1105.89	1897.11	3673.11	5363.78	6016.11	5097.67		19.4042	-30.48	0.31	19.3988	-30.516	0.318
																0.1	0.1		7050.44	6575.44	1164.67	1858.89	3964.78	5252.78	5701.89	5464.78		19.4152	-30.58	0.304	19.4098	-30.516	0.322
																0.1	0.1		6970	6437.78	1185.11	1958.11	4564.33	5253.67	5369.89	5045.89		19.4258	-30.402	0.296	19.4203	-30.48	0.322
																0.1	0.1		7096.89	6668.22	1180.33	1818.67	3892.56	5368.11	5509.56	4706.78		19.4363	-30.422	0.312	19.4312	-30.492	0.31
																0.1	0.1		6880.33	6459.89	1310.67	1841.22	3964.67	5445.89	5960.11	4739.89		19.4472	-30.404	0.31	19.4418	-30.534	0.314
																0.1	0.1		6709.56	6405	1379.22	2185.67	3728	5390.67	6047.67	5257		19.4578	-30.632	0.306	19.4525	-30.506	0.32
																0.1	0.1		6793.56	6275.33	1311	1873.89	4076.56	5166.56	5981.89	5664.89		19.4683	-30.562	0.292	19.463	-30.688	0.33
																0.1	0.1		6811.22	6238.11	1470.67	1947.22	4432.67	5207.11	5742.67	5591.22		19.4792	-30.526	0.298	19.474	-30.512	0.324
																0.1	0.1		6872.78	5972.67	1494.44	1985.78	3990.22	5378.22	5581.56	5257.11		19.4902	-30.382	0.308	19.4843	-30.576	0.322
																0.1	0.1		6826.89	6137.56	1562.67	2038.89	3967	5328.78	5331.11	5182.67		19.5012	-30.448	0.284	19.4953	-30.456	0.316
																0.1	0.1		6992.78	6159.67	1469.22	1986.78	4472.78	5227.67	5223.11	4610.44		19.5122	-30.504	0.302	19.507	-30.634	0.326
																0.1	0.1		6894.56	6225.56	1369.44	1786.56	4352.56	5269.78	5472.56	4352.11		19.5238	-30.442	0.308	19.518	-30.594	0.342
																0.1	0.1		6826.22	6174.78	1394.22	1815.67	3950.22	6333.78	5242.56	4514		19.5343	-30.444	0.306	19.529	-30.752	0.316
																0.1	0.1		7096.11	6187.33	1343.11	1823.33	3902.89	7221.33	5197.11	4372.33		19.545	-30.472	0.294	19.5395	-30.602	0.312
																0.1	0.1		7041.33	6460.44	1168.33	1737.44	3976.11	5815.67	5172.11	4186.11		19.5555	-30.396	0.306	19.5502	-30.586	0.332
																0.1	0.1		6883.11	6355.11	1194.44	1815.89	3853.67	5283.78	5323.89	4486.89		19.5663	-30.386	0.296	19.561	-30.784	0.324
																0.1	0.1		6851.78	6350.11	1267.56	1843.22	4101.44	5256.56	5586.33	4653.22		19.5772	-30.496	0.304	19.5715	-30.574	0.318
																0.1	0.1		6708.78	6202.11	1126.67	1806.56	4364.44	5206.22	6432.56	5046.33		19.5877	-30.548	0.306	19.5825	-30.482	0.322
																0.1	0.1		6853.33	6177.56	1086.44	1787	4210.33	5123.56	5914.33	5996.22		19.5983	-30.506	0.296	19.5932	-30.476	0.326
																0.1	0.1		6769.67	6142.56	1032.11	1692.78	4113.56	5086	5240.33	5624.89		19.6092	-30.492	0.31	19.6035	-30.58	0.324
																0.1	0.1		6672.11	6237.89	1485.22	1985.89	4426.44	5169.78	5018	4958.56		19.6203	-30.438	0.31	19.6143	-30.674	0.324
																0.1	0.1		6739.22	6307.67	1953.44	2433	4092.22	5315.22	5089.11	4445.78		19.6313	-30.484	0.308	19.6262	-30.568	0.32
																0.1	0.1		6725.78	6290.89	1865.67	2454.67	3952	5270.67	5304.78	4417		19.643	-30.448	0.29	19.6372	-30.476	0.316
																0.1	0.1		7073.67	6513.22	1857	2255.11	4126.67	5255.22	5508.56	5000		19.6533	-30.468	0.294	19.6482	-30.56	0.322
																0.1	0.1		6719.89	6627.56	1718	2311	4294.56	5446.78	5107.56	5401.56		19.6643	-30.326	0.304	19.659	-30.556	0.326
																0.1	0.1		6844.89	6330.33	1479.67	2061.22	4198.22	5513.67	5133.67	5062.33		19.676	-30.32	0.296	19.6702	-30.592	0.322
																0.1	0.1		7166.78	6571.89	1535.67	1955	3914.22	4999.11	5653.22	4658		19.6872	-30.416	0.308	19.6813	-30.488	0.316
																0.1	0.1		7099.22	6654.56	1819.78	2190.44	4137.56	5079.89	5636.89	5011.44		19.6982	-30.28	0.306	19.6928	-30.454	0.322
																0.1	0.1		7061	6561.56	2257.44	2700.11	4429.67	5296.89	5800.56	5325.56		19.7097	-30.358	0.306	19.704	-30.626	0.314
																0.1	0.1		7035.78	6610.56	1998.11	2705.44	4159.89	5332.33	5888.22	5590.22		19.7208	-30.42	0.296	19.715	-30.498	0.318
																0.1	0.1		6879.56	6554.44	1626.33	2102.67	3948	5109.67	5857.44	5313.11		19.732	-30.438	0.304	19.7267	-30.574	0.324
																0.1	0.1		6860.67	6403	1352	1940	3990	5025.33	5646	5049.33		19.7437	-30.38	0.302	19.7378	-30.63	0.326
																0.1	0.1		6439.89	6143.78	1405.89	1865.78	4085	5061.56	5723.44	5117		19.7547	-30.378	0.304	19.7488	-30.49	0.32
																0.1	0.1		6679.78	5983.22	1442.56	1954.11	4004	5109.11	5883.67	5160.22		19.7657	-30.51	0.312	19.7605	-30.63	0.318
																0.1	0.1		7308.44	6603.67	1566.56	2122	3853.78	5115.78	5686.33	5779.89		19.7773	-30.308	0.294	19.7715	-30.444	0.312
																0.1	0.1		7354.11	6874.33	1512.89	2100.11	4009.78	5085.33	5614.56	5568.22		19.7885	-30.426	0.292	19.7827	-30.516	0.318
																0.1	0.1		7111	6654.56	1507.11	1930.11	4091.22	5202.44	5688.11	5356.67		19.7995	-30.498	0.3	19.7943	-30.544	0.324
																0.1	0.1		6934.56	6477.56	1405.89	2002.22	4290.22	5573.22	5358.56	4904.78		19.8112	-30.292	0.298	19.8053	-30.246	0.326
																0.1	0.1		6890.44	6379.33	1225	1795.78	4093.22	5505.11	5210.56	4716.33		19.8222	-30.394	0.308	19.8165	-30.436	0.314
																0.1	0.1		6885.67	6428.78	1154.22	1741	4101.22	5264.44	5290.33	4345.33		19.8325	-30.454	0.302	19.8273	-30.322	0.316
																0.1	0.1		6633	6379.11	1174.44	1706.89	4078	5166.11	5406.89	4734		19.8435	-30.366	0.296	19.8383	-30.39	0.318
																0.1	0.1		6657.11	6246.67	1549.22	1978	3923.67	5228.78	5855.33	4995.44		19.8543	-30.546	0.292	19.8492	-30.188	0.328
																0.1	0.1		6665.56	6304.89	1606.22	2095.33	4001.89	5173.11	6099.33	5812.22		19.8655	-30.402	0.31	19.8597	-30.304	0.31
																0.1	0.1		6518.56	6370.89	1912	2453.22	4184.56	5214.89	5618.78	5649.89		19.8762	-30.344	0.3	19.8708	-30.426	0.316
																0.1	0.1		6436	6096.89	1658.11	2361.89	4380.78	5161.78	5718.89	4801.22		19.8872	-30.436	0.302	19.8818	-30.45	0.318
																0.1	0.1		6425.33	5959	1473.56	2087.78	4180.33	5105.44	6024.22	5086.22		19.8982	-30.346	0.294	19.8923	-30.328	0.324
																0.1	0.1		6283	6041.78	1541.11	2030	4494.78	5176.89	6263.89	4344.56		19.9085	-30.344	0.312	19.9033	-30.428	0.324
																0.1	0.1		6203.78	6022.89	1435.11	2214.11	4369.89	5225.33	6262.89	4810.56		19.9197	-30.414	0.298	19.9145	-30.306	0.318
																0.1	0.1		6261.44	5912.22	1310.11	1936	3926.78	5294.44	5832.11	5243.89		19.9308	-30.474	0.296	19.9255	-30.342	0.324
																0.1	0.1		6407	5992.33	1110.56	1972.56	3789.22	5419.44	5818.78	5178.67		19.9418	-30.376	0.3	19.9362	-30.394	0.32
																0.1	0.1		6421	6164	1103.11	1893.44	3976.11	5546.67	5696.44	5177.33		19.9523	-30.498	0.306	19.9472	-30.47	0.318
																0.1	0.1		6405.78	6191.22	1111.44	1803.67	3810.89	5464.89	5807.89	5220.56		19.9635	-30.53	0.306	19.9582	-30.426	0.32
																0.1	0.1		6350.78	6160.56	1289.78	1746.11	3710.67	4902.44	5994.44	5345		19.9745	-30.308	0.3	19.9687	-30.434	0.318
																0.1	0.1		6562.33	5794.22	1244.67	1987.11	4274.11	4811	5872.11	5639.89		19.9857	-30.474	0.308	19.9798	-30.492	0.32
																0.1	0.1		6704.44	5841.56	1187.22	1841.44	4181.44	5752.56	5711.44	5707.44		19.9962	-30.316	0.304	19.9908	-30.382	0.318
																0.1	0.1		6851.11	5964.22	1255.22	1884.33	3864.44	5421.11	5580.44	4859		20.0072	-30.496	0.304	20.0018	-30.518	0.324
																0.1	0.1		6829.22	5960.56	1397.33	1964.22	3828.89	5379	5699.89	5041.56		20.0175	-30.426	0.302	20.0123	-30.442	0.326
																0.1	0.1		6730.67	5711.44	1394.67	2113.56	3990.44	5458	5592	5633.78		20.0285	-30.462	0.3	20.0227	-30.44	0.328
																0.1	0.1		6653.22	5902.44	1091.33	1924.22	4570.44	5899.22	5642.44	5096.44		20.039	-30.292	0.294	20.0338	-30.484	0.33
																0.1	0.1		6733	6184	909.111	1613.11	4323.44	5738.56	5830.44	4984.89		20.0502	-30.282	0.302	20.0448	-30.546	0.322
																0.1	0.1		6851	5988.33	1077.67	1708	4168.11	5227	5493.78	5176.22		20.0612	-30.49	0.31	20.0553	-30.554	0.322
																0.1	0.1		6848.11	6154	1031	1894.11	4103.89	5221.11	5300.56	4704		20.0715	-30.366	0.314	20.0663	-30.47	0.314
																0.1	0.1		6777.11	6260.67	1226.78	1734.22	4113.44	5228.44	5732.67	4207.89		20.082	-30.456	0.302	20.0767	-30.594	0.322
																0.1	0.1		6791.78	6262.11	1244.44	1869.33	4133.67	5103.67	6323.11	5147.44		20.093	-30.468	0.308	20.0878	-30.572	0.32
																0.1	0.1		6622.89	6122.22	1301.44	1967.56	3846.56	5226.67	5947.44	5627.11		20.1042	-30.384	0.306	20.0983	-30.56	0.328
																0.1	0.1		6705.33	6043.11	1248.78	2063.22	3668.44	5270.89	5330.89	5079.22		20.1147	-30.426	0.298	20.1093	-30.676	0.308
																0.1	0.1		6878	6250.44	1593.22	1938.44	3778.22	5155.22	5213.44	4461.56		20.1257	-30.394	0.3	20.1203	-30.55	0.328
																0.1	0.1		6949.11	6482.78	1500.56	2103.89	3797.22	5254.67	5210.78	4180.11		20.1365	-30.304	0.306	20.1312	-30.55	0.318
																0.1	0.1		6907	6336	1681.67	2148.22	4012.22	5350.11	5086	4461.11		20.1475	-30.438	0.31	20.1417	-30.678	0.308
																0.1	0.1		6951.33	6250.56	1583.89	2063.56	4192.67	5334.56	5131.22	4377.33		20.158	-30.49	0.302	20.1527	-30.51	0.32
																0.1	0.1		7086.44	6387.33	1362.44	1869.89	4020.11	5375	5429.78	4194.11		20.169	-30.474	0.292	20.1638	-30.774	0.322
																0.1	0.1		7133	6436.78	1479.89	1907.78	3677.89	5221	5618.78	4555		20.1795	-30.356	0.314	20.1742	-30.512	0.312
																0.1	0.1		6902.44	6222.11	1625.67	2346.78	3790.33	5160.78	6025.67	4705.89		20.1905	-30.486	0.3	20.1847	-30.59	0.32
																0.1	0.1		7047	6235.33	1528.11	2164.33	4033.67	5277.33	6333.33	5316.78		20.2008	-30.38	0.308	20.1957	-30.674	0.326
																0.1	0.1		6848.67	6245.33	1575.22	2057.22	3904.22	5300.78	6014.22	5648.67		20.212	-30.512	0.308	20.2067	-30.662	0.318
																0.1	0.1		6888.89	6065.11	1439.22	1941.67	3934.22	5339.67	5943.44	4928.11		20.2223	-30.394	0.3	20.217	-30.446	0.32
																0.1	0.1		7137.22	6359	1351.89	1906.11	3843.67	5412.67	5512.44	5263.22		20.2333	-30.412	0.3	20.2277	-30.612	0.322
																0.1	0.1		7002.67	6299.11	1259.67	1823.78	3985.56	5483.22	5476.22	5142.44		20.244	-30.436	0.3	20.2387	-30.508	0.314
																0.1	0.1		7298.56	6509.44	1271.89	1865.44	4196.11	5446	5582.44	4794		20.255	-30.522	0.298	20.2497	-30.512	0.31
																0.1	0.1		7141.22	6588	1303.11	1912.22	3669.67	5287	5734.11	4960.78		20.266	-30.396	0.306	20.2607	-30.504	0.32
																0.1	0.1		6781.89	6293.89	1232.22	1923.44	3714.22	5339	6274.44	5743.78		20.2767	-30.458	0.298	20.2713	-30.482	0.32
																0.1	0.1		6695.89	6275.89	1043.44	2009.44	3792.44	5230.22	6322.78	5890		20.2873	-30.512	0.308	20.282	-30.488	0.312
																0.1	0.1		6621.89	6041.44	1011	1747.33	4037.67	5275.78	6139.44	6096.11		20.2982	-30.352	0.316	20.2928	-30.536	0.312
																0.1	0.1		6601.56	5577.11	1145	1780.44	3893.22	5300.89	5898	5831		20.309	-30.392	0.316	20.3033	-30.546	0.31
																0.1	0.1		6868.67	5867.56	1948	2404.67	3631.89	5296.22	6018.89	6166.56		20.32	-30.396	0.308	20.3143	-30.634	0.324
																0.1	0.1		7114.78	6178.78	2180.11	2906.89	3946.22	5350.33	5708.89	5642.44		20.3312	-30.328	0.296	20.3258	-30.522	0.326
																0.1	0.1		6942.44	6220.56	1959.11	2505.44	4325	5507.33	5488.89	4911.33		20.342	-30.286	0.302	20.3363	-30.55	0.318
																0.1	0.1		7085.78	6439.67	1532.44	2193.44	4482.67	5404	5319.11	4610.78		20.353	-30.4	0.306	20.3472	-30.448	0.318
																0.1	0.1		7238.44	6482	1332.11	1867	4057.89	5416.56	5642.22	4633.78		20.3642	-30.392	0.308	20.3588	-30.642	0.32
																0.1	0.1		7164	6601.78	1556.78	1987.67	3817.89	5354.44	6133.11	4814.33		20.3757	-30.28	0.308	20.3698	-30.542	0.32
																0.1	0.1		6943.33	6347.67	1718.33	2052.22	4397.44	5227.22	6086.78	5448.11		20.3868	-30.288	0.302	20.3808	-30.538	0.314
																0.1	0.1		6853	6319	1511.22	2027.22	4278.11	5261.78	5880.67	5572.56		20.3973	-30.334	0.304	20.392	-30.622	0.324
																0.1	0.1		6693.67	6245.44	1513.22	2057.78	4081.78	5342	5678.67	5226.11		20.408	-30.338	0.3	20.4028	-30.556	0.33
																0.1	0.1		6718.22	6111.22	1636.22	2141.44	4347.78	5287.22	5405.78	5234.11		20.419	-30.358	0.3	20.4132	-30.37	0.316
																0.1	0.1		6747.44	6155.33	1409.67	1938.67	4405.22	5193.22	5193	5561.11		20.4293	-30.404	0.3	20.4242	-30.26	0.326
																0.1	0.1		6899.89	6276.78	1541.56	1970.89	4360.89	5309.22	5098.89	4812.67		20.4405	-30.332	0.294	20.4352	-30.284	0.32
																0.1	0.1		7117.44	6459.44	1291.89	1924.78	3845.56	5657	4889	4327		20.4517	-30.46	0.3	20.4463	-30.394	0.32
																0.1	0.1		7217.56	6524.67	1416.67	1876	3695.67	5886.44	4927.78	4229.56		20.4627	-30.258	0.3	20.4568	-30.33	0.324
																0.1	0.1		7063.89	6567.22	1402.89	1926.67	3906.89	5458.56	5108.78	4130.44		20.4732	-30.478	0.308	20.4678	-30.204	0.32
																0.1	0.1		6901.89	6477.89	1372.89	1870.89	3843.33	5268.44	5258.78	4232.89		20.4842	-30.416	0.298	20.4788	-30.22	0.322
																0.1	0.1		7143.56	6410.11	1387.56	1903.33	3881.33	5321.22	5835.89	4430.67		20.4953	-30.466	0.31	20.4893	-30.286	0.328
																0.1	0.1		7491.89	6795.22	1619.44	1989.44	3888.67	5192.33	6190.89	5196		20.5063	-30.308	0.304	20.5007	-30.3	0.322
																0.1	0.1		7141.33	6843.33	1697.22	2184.11	3883.11	5051.33	5548.89	5611.78		20.5168	-30.306	0.308	20.5117	-30.344	0.324
																0.1	0.1		6633.78	6634.67	1567.56	2198.89	4046.78	4988.33	5225.56	5109.33		20.5278	-30.384	0.306	20.5227	-30.364	0.312
																0.1	0.1		6751.56	6373.67	1731	2164.56	4178.67	5145	5136.22	4990.44		20.5382	-30.228	0.302	20.533	-30.31	0.316
																0.1	0.1		6606.33	6417.44	1484.22	2080.89	4067.22	5185.22	5187.78	4470.11		20.5493	-30.218	0.31	20.5435	-30.296	0.316
																0.1	0.1		6530.78	6225.89	1828	2180.89	4397.67	5210.89	5641.56	4364.22		20.5598	-30.418	0.3	20.5547	-30.292	0.314
																0.1	0.1		6411.89	6031.56	1543.89	2188.22	4538.33	5428.56	5747.89	4801.11		20.5707	-30.364	0.304	20.5655	-30.404	0.316
																0.1	0.1		6646.56	5851.11	1254.67	1880.67	4601	5670.56	5625.78	5098.78		20.5815	-30.374	0.302	20.5758	-30.216	0.314
																0.1	0.1		7255	6417.56	1590.22	2004.22	4101.22	5726	5814.78	4926.11		20.5925	-30.408	0.294	20.5867	-30.44	0.322
																0.1	0.1		7165.67	6716.78	1525.11	2394.33	4078.56	5044.44	5807.22	5160.22		20.6037	-30.502	0.306	20.5983	-30.436	0.314
																0.1	0.1		6989.22	6523.33	1234.67	1965	4219.67	5110.11	5953.56	5356.44		20.6145	-30.372	0.312	20.6088	-30.37	0.322
																0.1	0.1		6951.67	6511.56	1095.33	1809.67	4475.11	5282	6187.44	5600.44		20.6255	-30.424	0.306	20.6197	-30.43	0.32
																0.1	0.1		7069.89	6574.33	1117.11	1878	4241.11	5680.89	6046.89	4808.22		20.6365	-30.4	0.304	20.6313	-30.426	0.322
																0.1	0.1		6927.22	6568.44	1019.33	1699.33	3835.33	5219.11	5770	4723.89		20.6483	-30.51	0.304	20.6423	-30.418	0.322
																0.1	0.1		6591.78	6338.89	1190.33	1747.11	3773.44	5005.33	5588.33	4841.89		20.6593	-30.368	0.296	20.6535	-30.55	0.314
																0.1	0.1		6454.33	6049.11	1242	1924.11	3904.89	5086.11	5642.89	4229.11		20.6703	-30.386	0.298	20.6652	-30.552	0.326
																0.1	0.1		6518.33	6115.11	1179	1787.11	3735	5208.11	5827.33	4334.11		20.682	-30.436	0.296	20.6762	-30.422	0.332
																0.1	0.1		6430.44	6170.67	1401.44	1860.33	3813.11	5150.67	5997.44	4778.67		20.693	-30.432	0.304	20.6872	-30.37	0.328
																0.1	0.1		6256.22	6095.78	1516.56	2005.67	3989.78	5119.11	5972.67	5155.11		20.7042	-30.57	0.306	20.699	-30.368	0.314
																0.1	0.1		6521.56	5929.22	1307.11	2021.11	4106.33	5173.33	5663.22	5171.89		20.7158	-30.348	0.308	20.71	-30.454	0.322
																0.1	0.1		6437.56	6170.78	1200.22	1850.44	4019.33	5396.67	5555.56	4679.56		20.7268	-30.468	0.302	20.721	-30.55	0.318
																0.1	0.1		6365.78	5995.11	1087.67	1722.56	3871.67	5317	5446.11	4772.67		20.738	-30.406	0.304	20.7327	-30.558	0.316
																0.1	0.1		6488.33	5978.78	1134.67	1797.11	3960.33	5152	5369.11	5092		20.7497	-30.396	0.294	20.7438	-30.634	0.322
																0.1	0.1		6606.56	6133.33	1206.22	1848.89	4045.56	5232.44	5585.56	5050.11		20.7607	-30.408	0.302	20.7548	-30.522	0.32
																0.1	0.1		6380.78	6135.67	1325.78	1979.11	4144.67	5366.44	5856.11	5281.33		20.7717	-30.326	0.308	20.7665	-30.582	0.322
																0.1	0.1		6141.56	5960.44	1287.89	1968.44	4187.22	5391.67	5948.78	5161.67		20.7835	-30.358	0.298	20.7775	-30.546	0.32
																0.1	0.1		6254.33	5957.67	1338	2023	4270.56	5374	5696.89	5184.11		20.7943	-30.384	0.312	20.7887	-30.662	0.312
																0.1	0.1		6455.56	5842	1540.89	2043	4314.11	5149.44	5711.44	5249.22		20.8055	-30.378	0.298	20.8003	-30.606	0.31
																0.1	0.1		6430.11	5775.44	1754.78	2219.56	4186	5075.11	5593.56	4691.11		20.8172	-30.366	0.3	20.8113	-30.536	0.322
																0.1	0.1		6491.33	5817.44	1388.44	2300.78	4331.56	5149.22	5551.11	4255.11		20.8282	-30.288	0.296	20.8225	-30.728	0.322
																0.1	0.1		6727.44	6005.44	1359	1900.78	4280.56	5207.89	5805.56	4531.67		20.8393	-30.398	0.298	20.8342	-30.456	0.316
																0.1	0.1		6857	6013.67	1587.78	2023.33	4000.67	5397.33	5981.67	5068		20.851	-30.416	0.298	20.8452	-30.564	0.312
																0.1	0.1		7041.56	6201.56	1420.67	1979.33	4139.89	5943.89	5957.67	5399.22		20.8622	-30.376	0.31	20.8563	-30.478	0.31
																0.1	0.1		6987.11	6198.67	1367.33	1902.78	4193.89	6349.11	6071.44	5437.67		20.8732	-30.356	0.302	20.868	-30.562	0.328
																0.1	0.1		7029.89	6250.56	1423.56	1886	3633.78	5538.67	6136	5832.22		20.8848	-30.342	0.298	20.879	-30.56	0.332
																0.1	0.1		7053	6229.22	1513.11	1885.22	3455.89	5187.56	6039.22	5904.44		20.8958	-30.334	0.308	20.8902	-30.438	0.324
																0.1	0.1		7141.44	6474.22	1463.67	1951.33	3891.67	5356.89	5983.22	5868		20.907	-30.39	0.304	20.9017	-30.528	0.322
																0.1	0.1		6986.56	6266.78	1529.67	2077.11	3836.78	5469.11	5797	5623.78		20.918	-30.244	0.318	20.9128	-30.56	0.316
																0.1	0.1		6878.11	6246.78	1557.56	2137.56	3984.22	5281.33	5691.11	5270.78		20.9292	-30.418	0.308	20.9233	-30.51	0.316
																0.1	0.1		6633.11	6025.33	1469.33	2071.67	3836.56	5361.78	6308.89	5123.78		20.9395	-30.276	0.298	20.9343	-30.48	0.314
																0.1	0.1		7013.78	6393	1721.11	2218.89	3798.11	5326.56	6115.33	5821.78		20.9507	-30.278	0.318	20.9453	-30.468	0.32
																0.1	0.1		7188.22	6624	1792.89	2121.56	3995.22	5358.56	5580.33	6544.44		20.9618	-30.522	0.31	20.9558	-30.478	0.318
																0.1	0.1		6846.56	6454.33	1450.22	1968.78	3737.11	5318.89	5614.56	5372.56		20.9728	-30.504	0.296	20.967	-30.57	0.32
																0.1	0.1		6820.22	6193.22	1189.11	1894.11	3938.67	5287.22	5565.11	5605.33		20.9835	-30.278	0.306	20.9782	-30.532	0.314
																0.1	0.1		6906.22	6079	1086.89	1741.78	4078.56	5208.11	5399.11	5151.33		20.9943	-30.3	0.284	20.9892	-30.574	0.312
																0.1	0.1		6907.56	6251.33	1259	1874.78	4000	5237.33	5645.67	5294.56		21.0055	-30.368	0.304	20.9997	-30.406	0.322
																0.1	0.1		6915.56	6302	1621.78	1972	3889.22	5092.44	6092.11	5510.78		21.016	-30.452	0.298	21.0107	-30.476	0.33
																0.1	0.1		6967.44	6261.89	1947.22	2370.78	3846.33	5109.56	5644.89	5271.11		21.027	-30.388	0.31	21.0218	-30.556	0.332
																0.1	0.1		6848.89	6258.78	1849.89	2413.33	3885.22	5226.56	5321.22	4971.11		21.0382	-30.282	0.312	21.0328	-30.418	0.326
																0.1	0.1		6783.56	6173.11	1530.89	2117.78	3877.44	5342.78	5140.33	4987.11		21.0492	-30.308	0.308	21.0433	-30.586	0.326
																0.1	0.1		7036.78	6275.67	1291	1788.11	4203.33	5414	5142.33	4408.67		21.0597	-30.392	0.3	21.0543	-30.434	0.314
																0.1	0.1		7037	6288.78	1349.56	1761.67	4388.33	5356.33	5110.33	4581.11		21.0708	-30.444	0.302	21.0655	-30.392	0.316
																0.1	0.1		7406	6677.89	1406	1827.44	4530.89	5294.89	5013.11	4380.33		21.0827	-30.398	0.296	21.0767	-30.166	0.312
																0.1	0.1		7187.67	6573.67	1332	1869.78	4086.67	5381.56	5202.11	4336.67		21.0938	-30.304	0.306	21.088	-30.38	0.328
																0.1	0.1		7039.78	6355	1456	2000.89	3964.22	5240.44	5485	4313.56		21.105	-30.412	0.308	21.0997	-30.162	0.328
																0.1	0.1		6731.56	6215.78	1468.33	2045.78	4161.22	5448	6104.78	4619.22		21.1168	-30.494	0.302	21.1108	-30.234	0.33
																0.1	0.1		6619.89	6341.78	1293.11	1895.78	4081.33	5300	6272.78	5435.78		21.128	-30.342	0.304	21.1222	-30.42	0.31
																0.1	0.1		6520.89	5950.22	1450	1976.11	4152.78	5161	5569.33	5405.22		21.1392	-30.342	0.308	21.1338	-30.23	0.322
																0.1	0.1		6901	5959.67	1427.89	2063.22	4335.44	5188.44	5950.78	4624.89		21.1503	-30.436	0.298	21.1443	-30.21	0.326
																0.1	0.1		7008	6148	1314.11	1858.11	4298.22	5372.56	5938.33	5225.44		21.1613	-30.374	0.288	21.1555	-30.438	0.326
																0.1	0.1		7103.33	6178.67	1522.56	2050.44	3924.78	5542.67	5564.11	5344.22		21.1718	-30.336	0.292	21.1667	-30.398	0.308
																0.1	0.1		7102.56	6320	1599.11	2073.33	3885.44	5543.11	5608.78	5029.56		21.1838	-30.334	0.298	21.1777	-30.412	0.32
																0.1	0.1		7276.44	6479.22	1468.11	1965.89	3709.11	5247.44	5876.33	5361.22		21.1948	-30.314	0.306	21.189	-30.312	0.312
																0.1	0.1		7194.89	6701.22	1531.56	2004.22	3854	5171.22	6270.11	5252.44		21.2052	-30.412	0.306	21.2	-30.362	0.326
																0.1	0.1		7151.11	6634.78	1746.78	2409.67	3778	5196.22	6448.11	5003.22		21.2163	-30.396	0.302	21.2112	-30.436	0.32
																0.1	0.1		7045.11	6511.33	2070.22	2599.89	4197.22	5220.89	6227.78	5435.67		21.2275	-30.408	0.294	21.2217	-30.42	0.322
																0.1	0.1		6966.11	6330.11	1740.33	2415.44	4131.56	5287.44	6350.22	5837.33		21.2385	-30.3	0.292	21.2327	-30.374	0.316
																0.1	0.1		7113.33	6357.44	1543.44	2071.44	4011	5386.56	6206.56	6395.22		21.2497	-30.348	0.3	21.2443	-30.494	0.312
																0.1	0.1		7270	6511.11	2143.78	2879	4248.89	5370	5729.56	5614.22		21.2613	-30.348	0.31	21.2555	-30.404	0.308
																0.1	0.1		7397.56	6663.33	1978.56	2530.11	4166.67	5498.67	5373	5240.56		21.2723	-30.428	0.306	21.2665	-30.35	0.328
																0.1	0.1		7318.67	6730.67	1841.67	2438.89	3875.78	5352.56	5203.44	4768.67		21.2835	-30.438	0.306	21.2782	-30.512	0.322
																0.1	0.1		7119.67	6689.56	1494.44	2137	3793.78	5307.67	5359.33	4287.67		21.2952	-30.366	0.306	21.2893	-30.45	0.316
																0.1	0.1		6860.22	6247.67	1700.33	2223.11	3975.56	5425.44	5767.67	4261.67		21.3062	-30.406	0.3	21.3002	-30.436	0.33
																0.1	0.1		6846.56	6294	1439.89	2028.44	4375.22	5462.22	5911.33	4800		21.3172	-30.432	0.3	21.312	-30.464	0.326
[truncated: 19,820 more rows]

## Sheet: Figure S2
Raw data Fig.S2f Intensity after FtsNcyto addition																									Raw data Fig.S2g PCC FtsA WT ± FtsNcyto																						Raw data Fig.S2h Slope of linear regression
Mean Intensity Fold Change																									Mean PCC values [a.u.]																							Slope of linear regression [a.u.]
Concentration [µM]	AWT	AWTsd	FtsZ	FtsZsd																					Concentration [µM]	AWTmean	AWTsd	Awt+FtsNmean	Awt+FtsNsd																		Concentration [µM]	WT
0.1	1.18696	0.260018	1.3576	0.314972																					0.1	0.648	0.0367242	0.744167	0.0130788																		0.1	0.524	0.85
0.2	1.33618	0.0554206	1.6017	0.281831																					0.2	0.601202	0.0219671	0.67425	0.0197405																		0.2	0.554	0.556
0.4	1.19054	0.0669063	1.56162	0.425567																					0.4	0.2825	0.0414085	0.387875	0.0674874																		0.4	0.236	0.066
0.8	1.095	0.0776198	1.49262	0.281617																					0.8	0.247333	0.0221711	0.284875	0.0354302																		0.8	0.284	0.17
FtsZ Intensity Fold change calculations																									PCC Before FtsN											PCC After FtsN
0.1						0.2						0.4						0.8										PCC					mean	sd					PCC					mean	sd
Exp	Bef FtsN	mean	Aft. FtsN	mean	Fold change	Exp	Bef FtsN	mean	Aft. FtsN	mean	Fold change	Exp	Bef FtsN	mean	Aft. FtsN	mean	Fold change	Exp	Bef FtsN	mean	Aft. FtsN	mean	Fold change		0.1	Exp1	p1	0.69	0.67	0.66	0.66	0.68	0.682	0.0116619		0.1	Exp1	p1	0.77	0.78	0.77	0.77	0.77	0.7395	0.0255881
p1	2191.23	2276.42	2426.27	2485.89	1.09201	p1	2689.19	2354.18	4852.09	4667.27	1.98255	p1	2793.85	2528.13	5272.62	5418.17	2.14315	p1	2983.05	2924.02	2864.68	3215.95	1.09984				p2	0.68	0.67	0.68	0.68	0.68						p2	0.72	0.71	0.72	0.72	0.72
	2345.83		2561.39				1940.07		4379.81				2273.02		5378.17				2699.35		3480.59						p3	0.7	0.69	0.7	0.69	0.68						p3	0.76	0.76	0.75	0.75	0.76
	2407.86		2459.83				2544.15		4754.16				2623.2		5695.72				2844.16		3290.35						p4	0.67	0.68	0.7	0.69	0.69						p4	0.72	0.71	0.71	0.71	0.71
	2160.77		2496.05				2243.3		4683.02				2422.46		5326.17				3169.5		3228.18					Exp2	p1	0.58	0.67	0.65	0.67	0.47	0.597	0.0556866			Exp2	p1	0.71	0.71	0.71	0.71	0.71	0.731	0.0227816
p2	1937.34	1698.8	3015.35	3057.98	1.80008	p2	2628.82	2556.55	3189.41	3347.78	1.30949	p2	1401.69	1363.21	1818.78	1549.4	1.13659	p2	4659.25	4533.72	7398.02	7398.69	1.63193				p2	0.56	0.65	0.55	0.66	0.46						p2	0.7	0.71	0.71	0.71	0.71
	1528.15		3057.34				2342.61		3328.47				1342.99		1416.67				4420.27		7471.02						p3	0.58	0.59	0.59	0.59	0.58						p3	0.74	0.74	0.75	0.75	0.75
	1617.16		3083.92				2916.69		3390.11				1359.32		1467.35				4264.57		7344.43						p4	0.62	0.62	0.62	0.62	0.61						p4	0.76	0.76	0.76	0.76	0.76
	1712.54		3075.32				2338.07		3483.14				1348.82		1494.81				4790.77		7381.31					Exp3	p1	0.67	0.68	0.67	0.68	0.68	0.665	0.0281957			Exp3	p1	0.79	0.79	0.79	0.78	0.78	0.762	0.0229347
p3	1923.5	2117.47	2470.45	2500.09	1.1807	p3	2537.72	2373.26	3011.08	3590.92	1.51307	p3	4523.35	4540.73	6505.11	6380.3	1.40513	p3	5507.17	5448.24	9723.47	9513.06	1.74608				p2	0.66	0.66	0.67	0.65	0.66						p2	0.78	0.77	0.77	0.77	0.77
	2294.76		2557.55				2127.65		3726.92				4263.4		6407.51				5267.49		8947.89						p3	0.6	0.62	0.62	0.63	0.67						p3	0.72	0.72	0.73	0.74	0.72
	2258.73		2513.91				2125.39		4054.01				4590.11		6470.58				5008.59		9314.35						p4	0.7	0.69	0.68	0.71	0.7						p4	0.76	0.76	0.76	0.77	0.77			n
	1992.87		2458.46				2702.29		3571.65				4786.06		6138				6009.7		10066.5
																												PCC					mean	sd					PCC					mean	sd
FtsA Intensity Fold change calculations																									0.2	Exp1	p1	0.59	0.58	0.58	0.57	0.59	0.583	0.0277669		0.2	Exp1	p1	0.7	0.71	0.71	0.7	0.7	0.685	0.0372156
0.1						0.2						0.4						0.8									p2	0.53	0.54	0.53	0.55	0.56						p2	0.65	0.65	0.65	0.65	0.64
Exp	Bef FtsN	mean	Aft. FtsN	mean	Fold change	Exp	Bef FtsN	mean	Aft. FtsN	mean	Fold change	Exp	Bef FtsN	mean	Aft. FtsN	mean	Fold change	Exp	Bef FtsN	mean	Aft. FtsN	mean	Fold change				p3	0.59	0.6	0.6	0.61	0.59						p3	0.73	0.73	0.74	0.73	0.75
p1	1320.8	1431.31	1326.18	1228.61	0.858386	p1	5930.77	5942.04	8268.9	7978.97	1.3428	p1	6406.15	5895.78	7050.7	7539.09	1.27873	p1	7550.32	7343.88	7820.4	7423.11	1.01079				p4	0.63	0.62	0.61	0.6	0.59						p4	0.65	0.65	0.65	0.65	0.66
	1464.23		1290.76				6451.65		7689.85				5790.43		7311.42				6977.54		7617.87					Exp2	p1	la	0.64	0.64	0.64	0.66	0.632105	0.0586317			Exp2	p1	0.65	0.65	0.68	0.67	0.68	0.701	0.0262488
	1228.61		1303.48				4902.09		7980.23				5201.1		7306.3				7330.02		7748.04						p2	0.68	0.7	0.68	0.68	0.68						p2	0.72	0.72	0.72	0.72	0.72
	1711.58		994.025				6483.65		7976.88				6185.46		8487.95				7517.65		6506.12						p3	0.66	0.66	0.66	0.67	0.67						p3	0.69	0.69	0.69	0.69	0.69
p2	3429.85	2978.89	4323.72	4451.14	1.49423	p2	3398.63	3567.74	3569.23	4996.66	1.40051	p2	5832.61	5497.06	5758.83	6138.81	1.11674	p2	8850.16	8940.3	10947.2	10711.2	1.19808				p4	0.51	0.55	0.55	0.54	0.54						p4	0.73	0.75	0.72	0.72	0.72
	1921.33		4269.13				3198.64		5530.86				5790.18		6104.72				8885.99		10578.2					Exp3	p1	0.56	0.57	0.55	0.55	0.55	0.5885	0.0719218			Exp3	p1	0.6	0.6	0.62	0.62	0.62	0.659	0.0413401
	2433.67		4472.4				4530.67		5534.64				5233.8		6196.05				8843.45		10604.4						p2	0.6	0.61	0.61	0.62	0.62						p2	0.69	0.67	0.67	0.69	0.69
	4130.7		4739.3				3143.03		5351.92				5131.67		6495.65				9181.6		10715.1						p3	0.7	0.69	0.69	0.69	0.68						p3	0.72	0.72	0.7	0.71	0.71
p3	3279.5	2972.58	3714.22	3591.69	1.20827	p3	5929.81	5844.01	6903.85	7394.09	1.26524	p3	8290.33	8248.93	9664.99	9702.07	1.17616	p3	10725.7	10601.8	11551.6	11408.8	1.07612				p4	0.51	0.49	0.49	0.49	0.5						p4	0.62	0.64	0.63	0.65	0.61
	2852.8		3691.2				6228.74		6576.49				8180.6		9901.9				10695.5		11570.4																Exp4	p1	0.57	0.58	0.59	0.59	0.49	0.652	0.06005
	2588.39		3479.87				5440.08		7707.22				8231.92		9692.5				9978.43		11411.4																	p2	0.63	0.63	0.65	0.65	0.65
	3169.61		3481.47				5777.42		8388.82				8292.87		9548.89				11007.7		11101.9							PCC					mean	sd				p3	0.72	0.71	0.71	0.71	0.71
																									0.4	Exp1	p1	0.14	0.13	0.17	0.15	0.13	0.2465	0.0619899				p4	0.69	0.69	0.69	0.69	0.69
																											p2	0.24	0.25	0.25	0.27	0.29
																											p3	0.27	0.28	0.29	0.29	0.3
																											p4	0.29	0.3	0.29	0.3	0.3							PCC					mean	sd
																										Exp2	p1	0.33	0.35	0.34	0.32	0.32	0.3405	0.0203654		0.4	Exp1	p1	0.41	0.4	0.43	0.42	0.41	0.405	0.0460977
																											p2	0.36	0.36	0.37	0.36	0.36						p2	0.41	0.43	0.41	0.43	0.42
																											p3	0.32	0.3	0.31	0.32	0.32						p3	0.33	0.34	0.32	0.32	0.35
																											p4	0.35	0.36	0.35	0.35	0.36						p4	0.44	0.46	0.44	0.47	0.46
																										Exp3	p1	0.24	0.25	0.25	0.24	0.24	0.2605	0.0516212			Exp2	p1	0.45	0.45	0.47	0.47	0.47	0.416	0.0457602
																											p2	0.18	0.18	0.18	0.19	0.19						p2	0.36	0.36	0.36	0.35	0.35
																											p3	0.3	0.3	0.29	0.3	0.31						p3	0.4	0.36	0.4	0.4	0.39
																											p4	0.32	0.32	0.31	0.31	0.31						p4	0.45	0.46	0.45	0.46	0.46
																																					Exp3	p1	0.47	0.47	0.46	0.47	0.45	0.455	0.0616644
																																						p2	0.52	0.53	0.53	0.53	0.53
																												PCC					mean	sd				p3	0.47	0.485	0.47	0.46	0.465
																									0.8	Exp1	p1	0.28	0.29	0.28	0.28	0.28	0.276	0.022891				p4	0.36	0.35	0.36	0.36	0.36
																											p2	0.29	0.3	0.32	0.31	0.31					Exp4	p1	0.3	0.3	0.3	0.29	0.28	0.2755	0.0294066
																											p3	0.25	0.26	0.23	0.24	0.26						p2	0.29	0.29	0.29	0.3	0.28
																											p4	0.28	0.26	0.27	0.26	0.27						p3	0.28	0.29	0.29	0.3	0.3
																										Exp2	p1	0.2	0.2	0.19	0.19	0.18	0.222	0.0278568				p4	0.23	0.22	0.23	0.22	0.23
																											p2	0.21	0.21	0.22	0.21	0.21
																											p3	0.21	0.21	0.23	0.22	0.23
																											p4	0.24	0.26	0.28	0.27	0.27							PCC					mean	sd
																										Exp3	p1	0.19	0.19	0.2	0.21	0.2	0.244	0.0298998		0.8	Exp1	p1	0.37	0.37	0.36	0.36	0.35	0.307	0.0384838
																											p2	0.27	0.27	0.27	0.27	0.28						p2	0.32	0.31	0.32	0.31	0.31
																											p3	0.27	0.27	0.27	0.26	0.26						p3	0.29	0.29	0.29	0.29	0.3
																											p4	0.24	0.25	0.25	0.23	0.23						p4	0.24	0.24	0.26	0.28	0.28
																																					Exp2	p1	0.24	0.23	0.23	0.23	0.24	0.316	0.0850529
																																						p2	0.45	0.46	0.46	0.46	0.46
																																						p3	0.28	0.28	0.29	0.31	0.3
																																						p4	0.28	0.28	0.28	0.28	0.28
																																					Exp3	p1	0.24	0.26	0.28	0.27	0.27	0.291	0.0308058
																																						p2	0.3	0.28	0.29	0.29	0.28
																																						p3	0.35	0.34	0.34	0.34	0.33
																																						p4	0.28	0.27	0.27	0.27	0.27
																																					Exp4	p1	0.21	0.2	0.2	0.19	0.2	0.2255	0.0757941
																																						p2	0.33	0.18	0.18	0.15	0.15
																																						p3	0.18	0.16	0.16	0.16	0.16
																																						p4	0.34	0.33	0.34	0.34	0.35
[truncated: 31 more columns]

## Sheet: Figure S3
Raw data Fig. S3a SEC MALLS of FtsA WT and FtsA R286W									Raw data Fig. S3bIn cuvette FRET R286W +/- SUVs			Raw data Fig. S3b In cuvette FRET WT +/- SUVs				Raw data Fig. S3c In cuvette FRET														Raw data Fig. S3e FRET control						Raw data Fig. S3f FRET comparison Boxplots
[truncated: 8,546 more rows]
[truncated: 53 more columns]

## Sheet: Figure S4
Statistical analysis														Raw data Fig.S4b FtsA His6 intensities on Tris NTA SLBs															Raw data Fig.S4d Fluorescent Profiles FRAP FtsA WT															Raw data Fig.S4e Fluorescent Profiles FRAP FtsA WT His6
[truncated: 337 more rows]
[truncated: 95 more columns]

[truncated: 1 more sheets: Figure S5]
